# Supplementary material for: 2,3,5-Triphenyl-2H-tetra­zol-3-ium iodide
Source: Acta Crystallogr Sect E Struct Rep Online. 2012 Aug 1;68(Pt 9):o2621. doi: 10.1107/S1600536812033661 (PMC3435649; doi:10.1107/S1600536812033661)
Supplement: Supplementary file 2 [file e-68-o2621-Isup2.hkl]

# 
# h,k,l, Fc-squared, Fo-squared, sigma(Fo-squared) and status flag 
# 
data_I
_shelx_title ' mo_h49_0m in P2(1)/c (100K)' 
_shelx_refln_list_code          4 
_shelx_F_calc_maximum      943.71 
_exptl_crystal_F_000      3360.00 
_reflns_d_resolution_high  0.7696 
 
loop_ 
 _symmetry_equiv_pos_as_xyz 
 'x, y, z' 
 '-x, y+1/2, -z+1/2' 
 '-x, -y, -z' 
 'x, -y-1/2, z-1/2' 
 
_cell_length_a     9.6541 
_cell_length_b    30.9983 
_cell_length_c    24.3469 
_cell_angle_alpha  90.000 
_cell_angle_beta   97.930 
_cell_angle_gamma  90.000 
 
_shelx_F_squared_multiplier     1.000 
 
loop_ 
 _refln_index_h 
 _refln_index_k 
 _refln_index_l 
 _refln_F_squared_calc 
 _refln_F_squared_meas 
 _refln_F_squared_sigma 
 _refln_observed_status 
   1   0   0      191.40      -92.37     46.18 o 
   2   0   0   220469.50   255350.91   5493.12 o 
   3   0   0     1927.38     1561.07    337.01 o 
   4   0   0    17729.22    19248.96    382.62 o 
   5   0   0     4411.38     3226.98    168.02 o 
   6   0   0     1099.83     1079.94    137.31 o 
   7   0   0      950.65      695.81    140.11 o 
   8   0   0     5773.41     6703.38    290.94 o 
   9   0   0      952.88      886.99    173.29 o 
  10   0   0     1937.33     2877.41    216.46 o 
  11   0   0      101.79      -29.91    244.38 o 
  12   0   0      897.00      702.68    289.42 o 
   1   1   0    83421.04    53801.71   2325.70 o 
   2   1   0     1583.34     1375.44     60.29 o 
   3   1   0    17556.80    15129.59    241.84 o 
   4   1   0      265.77       51.20     73.73 o 
   5   1   0    30601.74    27297.48    373.93 o 
   6   1   0      513.35      285.44    115.37 o 
   7   1   0    22228.92    22193.07    358.22 o 
   8   1   0     2763.82     2729.40    152.96 o 
   9   1   0     1476.50     1602.28    128.84 o 
  10   1   0    21106.80    19950.29    333.60 o 
  11   1   0     1051.63      731.94    160.47 o 
  12   1   0     6925.68     6624.80    331.12 o 
   2   2   0      993.17      506.52     60.13 o 
   3   2   0    48525.32    52765.72    628.92 o 
   4   2   0      621.44      418.10     57.58 o 
   5   2   0   154324.78   167550.33   1968.46 o 
   6   2   0        9.61     -108.35     81.25 o 
   7   2   0    74101.48    76514.64    916.49 o 
   8   2   0     6253.10     6073.48    186.01 o 
   9   2   0    39835.29    42307.46    554.31 o 
  10   2   0    16095.16    16668.95    364.46 o 
  11   2   0     1776.67     1668.34    175.72 o 
  12   2   0    11147.67    10098.46    417.85 o 
   1   3   0    60817.23    48927.25   1082.44 o 
   2   3   0    51361.52    41775.32    582.91 o 
   3   3   0    45187.27    41941.41   1182.45 o 
   4   3   0    10325.88     7778.03    332.41 o 
   5   3   0    50469.87    48737.46    590.95 o 
   6   3   0       22.29      -53.98     70.27 o 
   7   3   0    26496.29    26407.54    443.67 o 
   8   3   0    14898.75    13668.73    263.77 o 
   9   3   0    11969.75    11111.53    243.77 o 
  10   3   0    17936.68    16441.07    375.32 o 
  11   3   0        8.35     -144.94    122.95 o 
  12   3   0    12220.67    12325.91    341.91 o 
   0   4   0   543622.75   606744.56  21133.04 o 
   1   4   0     1145.17      487.81     91.03 o 
   2   4   0   218942.77   255260.66   2985.77 o 
   3   4   0     4302.31     3023.88    113.59 o 
   4   4   0    61352.44    66583.95   1140.65 o 
   5   4   0     7395.15     6274.58    178.88 o 
   6   4   0     4124.52     4374.60    221.64 o 
   7   4   0    11705.36    10832.47    388.50 o 
   8   4   0    12646.26    14652.74    272.29 o 
   9   4   0      552.12      102.44    117.20 o 
  10   4   0     2264.49     2828.28    196.12 o 
  11   4   0        9.40     -204.25    134.99 o 
  12   4   0     3487.54     4130.25    241.99 o 
   1   5   0    32278.40    31284.60    961.43 o 
   2   5   0     4438.07     3170.62    117.56 o 
   3   5   0   102985.05    92776.84   1701.92 o 
   4   5   0       82.72     -160.85     80.43 o 
   5   5   0    45048.78    40450.57    515.14 o 
   6   5   0     7551.32     7741.00    201.77 o 
   7   5   0    19975.79    19463.10    384.92 o 
   8   5   0     5607.32     5533.92    209.16 o 
   9   5   0     2592.18     2714.02    172.06 o 
  10   5   0    10756.10    10002.71    297.23 o 
  11   5   0     1798.74     1728.17    183.91 o 
  12   5   0     8003.96     7614.32    288.40 o 
   0   6   0        1.21     -148.48     74.24 o 
   1   6   0    62021.78    66870.38   1717.75 o 
   2   6   0       15.56     -119.17     94.19 o 
   3   6   0    51756.30    59018.90    820.51 o 
   4   6   0      241.18      147.25     50.70 o 
   5   6   0    96341.70   102222.40   1231.66 o 
   6   6   0      855.32      653.80     98.72 o 
   7   6   0   101675.77   108714.86   1358.77 o 
   8   6   0     6524.75     5871.58    213.87 o 
   9   6   0    36616.32    38069.88    569.39 o 
  10   6   0    11306.10    10801.48    308.62 o 
  11   6   0      717.18      776.54    154.21 o 
  12   6   0    10452.49    10039.38    317.25 o 
   1   7   0    28677.21    27257.99    682.88 o 
   2   7   0    12088.82     9485.24    383.94 o 
   3   7   0    26953.94    24873.01    387.74 o 
   4   7   0     4298.06     2984.71    170.48 o 
   5   7   0    12148.09    11584.77    217.38 o 
   6   7   0      443.87      142.97    109.76 o 
   7   7   0    29775.62    30665.53    498.92 o 
   8   7   0    21379.37    19699.59    387.91 o 
   9   7   0    11636.52    11067.44    402.21 o 
  10   7   0    18618.20    17965.46    392.84 o 
  11   7   0      344.44      230.09    134.16 o 
  12   7   0    12278.04    12074.71    368.81 o 
   0   8   0   795783.31   852468.75  29518.32 o 
   1   8   0      120.24     -114.98     57.49 o 
   2   8   0   364480.28   374874.31   9221.78 o 
   3   8   0     2429.36     1874.03    100.63 o 
   4   8   0    26428.30    26686.24    368.56 o 
   5   8   0     3237.22     2534.89    110.36 o 
   6   8   0      692.47      705.37     98.15 o 
   7   8   0     1004.71      697.87    102.26 o 
   8   8   0     4561.30     5124.02    203.67 o 
   9   8   0      295.23      186.04    119.78 o 
  10   8   0      105.10      138.91    124.81 o 
  11   8   0      130.68      -79.93    130.99 o 
  12   8   0     3902.01     4476.12    314.18 o 
   1   9   0    14038.85    12366.14    445.73 o 
   2   9   0     1335.30     1742.01    169.28 o 
   3   9   0    65908.16    58287.61    770.53 o 
   4   9   0    10678.61    11332.66    196.02 o 
   5   9   0    41994.63    39297.24    674.32 o 
   6   9   0     6331.34     6418.90    279.66 o 
   7   9   0    16821.81    15910.44    308.19 o 
   8   9   0     6333.64     5889.57    221.65 o 
   9   9   0        0.05       14.88    115.33 o 
  10   9   0     4444.84     4393.27    223.19 o 
  11   9   0      854.76      718.06    157.65 o 
  12   9   0     4300.56     4257.79    242.73 o 
   0  10   0      525.77      444.18    152.95 o 
   1  10   0     4886.14     4531.79    521.09 o 
   2  10   0      961.68     1090.64    143.23 o 
   3  10   0    35962.45    37002.66    842.36 o 
   4  10   0       14.72       34.44     45.42 o 
   5  10   0    98982.65   103214.60   1214.24 o 
   6  10   0      544.65      462.14     91.36 o 
   7  10   0   116439.80   123204.59   1398.79 o 
   8  10   0    13244.73    12979.20    309.77 o 
   9  10   0    20543.13    21182.71    441.36 o 
  10  10   0    10388.48    10619.43    373.01 o 
  11  10   0     1396.31     1453.88    231.47 o 
  12  10   0     7846.68     7441.14    640.10 o 
   2  11   0     4659.18     4355.33    249.51 o 
   3  11   0     6641.04     5978.86    200.61 o 
   4  11   0    15868.09    14380.72    378.65 o 
   5  11   0    25435.36    25805.96    424.68 o 
   6  11   0     1591.42     1765.29    120.60 o 
   7  11   0    50395.80    51887.14    723.12 o 
   8  11   0    29708.24    28248.44    506.49 o 
   9  11   0     9189.77     8608.68    272.67 o 
  10  11   0    11157.43    10351.83    314.41 o 
  11  11   0     2786.46     2473.85    240.84 o 
   1  12   0      888.55      819.63    495.77 o 
   2  12   0   130031.59   131350.61   2778.60 o 
   3  12   0     1999.52     1531.91    208.36 o 
   4  12   0    14091.14    14517.36    306.84 o 
   5  12   0     8801.85     7849.77    171.88 o 
   6  12   0     3305.78     3526.54    171.43 o 
   7  12   0    10612.37    10320.03    253.75 o 
   8  12   0     4574.02     5212.68    207.99 o 
   9  12   0      278.65      324.74    122.26 o 
  10  12   0     1993.59     1898.70    250.41 o 
  11  12   0        4.50      178.58    157.23 o 
   1  13   0     6281.71     2701.11    282.18 o 
   2  13   0     7878.91     8039.12    352.04 o 
   4  13   0     5418.67     5643.87    178.53 o 
   5  13   0    55027.63    49334.17    989.73 o 
   6  13   0     1821.43     1863.07    129.95 o 
   7  13   0    39468.95    37102.79    752.42 o 
   8  13   0      734.20      620.50    140.35 o 
   9  13   0     1099.47     1078.62    171.99 o 
  10  13   0     3308.11     3216.41    300.14 o 
  11  13   0     1787.58     1789.28    252.66 o 
   0  14   0     1509.33     1592.51    273.20 o 
   2  14   0     3384.13     2894.14    351.23 o 
   4  14   0       43.75       11.25     80.21 o 
   5  14   0    63760.84    65830.18   1028.56 o 
   6  14   0      543.44      281.41    107.69 o 
   7  14   0    73755.51    75363.95   1107.00 o 
   8  14   0     3996.53     3829.40    222.37 o 
   9  14   0     8731.10     9400.32    329.00 o 
  10  14   0     7840.68     8016.32    323.42 o 
  11  14   0      768.07      739.08    176.75 o 
   1  15   0      142.80      268.53    110.31 o 
   2  15   0     7336.29     6852.17    447.68 o 
   3  15   0     8950.43     9371.62    370.40 o 
   4  15   0    14127.20    11705.00    339.82 o 
   5  15   0     6262.67     6308.73    216.19 o 
   6  15   0       54.51       82.57    117.82 o 
   7  15   0     9074.99     9386.50    339.31 o 
   8  15   0    17657.35    17127.92    416.27 o 
   9  15   0     6800.70     6715.50    281.96 o 
  10  15   0    11870.17    10744.93    452.82 o 
  11  15   0     5118.80     5302.40    307.57 o 
   0  16   0    90523.75    87849.21   3404.41 o 
   1  16   0       27.93       44.20     91.43 o 
   2  16   0   233008.78   243957.55   5062.33 o 
   3  16   0     1633.31     1707.45    199.16 o 
   4  16   0    53419.29    55123.06   1031.20 o 
   5  16   0     1178.00      885.81    128.67 o 
   6  16   0     4529.41     4171.89    218.56 o 
   7  16   0       54.53       84.11    221.96 o 
   8  16   0      414.41      395.72    159.71 o 
   9  16   0       17.94     -259.87    143.70 o 
  10  16   0     2435.09     2429.23    278.83 o 
  11  16   0     1358.16      926.72    268.32 o 
   1  17   0    15412.47    13485.13    575.07 o 
   2  17   0     2624.88     2674.39    223.59 o 
   3  17   0    69169.47    65096.38   1565.96 o 
   5  17   0    20227.02    17622.44   1088.91 o 
   6  17   0    13021.79    12924.68    349.14 o 
   7  17   0     3933.54     3518.57    238.70 o 
   8  17   0     1880.30     2175.92    235.10 o 
   9  17   0     1816.28     2130.68    279.64 o 
  10  17   0     2007.63     2185.52    299.72 o 
  11  17   0      189.88      -32.02    218.76 o 
   0  18   0      261.68      228.83    167.37 o 
   1  18   0    22579.54    23538.62    852.89 o 
   2  18   0       56.88      293.85    106.96 o 
   3  18   0    25769.28    24951.03    734.47 o 
   4  18   0        4.48       77.71     98.03 o 
   5  18   0    32302.66    33239.01    802.91 o 
   6  18   0     3434.15     2811.46    259.40 o 
   7  18   0    37126.67    36242.53   1270.10 o 
   8  18   0     5417.87     5105.43    335.57 o 
   9  18   0     3504.14     3796.74    307.13 o 
  10  18   0     4313.20     4187.73    379.60 o 
  11  18   0     1268.42     1311.41    326.49 o 
   1  19   0     6190.61     7666.46    434.40 o 
   2  19   0     4266.62     4149.23    285.90 o 
   3  19   0      348.91      585.04    142.66 o 
   5  19   0     3109.16     2865.59    384.80 o 
   6  19   0        1.89       14.28    133.12 o 
   7  19   0    10896.11    11617.40    996.89 o 
   8  19   0    22634.52    21279.87    602.02 o 
   9  19   0    14461.11    13863.74    562.98 o 
  10  19   0     9582.60     9051.47    486.16 o 
   0  20   0    82649.47    79773.18   3224.14 o 
   1  20   0      458.29      525.34    163.18 o 
   2  20   0   103294.86   105064.27   2366.71 o 
   3  20   0     1293.66     1137.26    182.49 o 
   5  20   0     2218.72     2072.91    346.11 o 
   6  20   0       48.20      176.68    286.13 o 
   7  20   0      355.44      242.44    186.01 o 
   8  20   0     3394.59     3441.13    322.19 o 
   9  20   0      215.18      281.50    199.01 o 
  10  20   0     1022.11     1146.51    258.65 o 
   1  21   0     7083.96     6586.62    455.39 o 
   2  21   0     8666.96     9691.63    422.13 o 
   3  21   0    29471.23    28259.30    838.30 o 
   4  21   0     6055.06     5777.76    461.24 o 
   5  21   0    58485.28    55574.79   1791.21 o 
   6  21   0     6354.25     6598.14    798.58 o 
   7  21   0     3251.68     2654.14    310.87 o 
   8  21   0      172.07       40.29    166.73 o 
   9  21   0      496.71      910.42    239.31 o 
  10  21   0      290.10       31.32    212.08 o 
   0  22   0      507.61      818.90    284.23 o 
   1  22   0    34561.88    36263.13   1238.97 o 
   2  22   0     1603.30     2069.96    228.53 o 
   3  22   0    20359.97    20772.31    690.81 o 
   4  22   0       16.81      121.14    194.22 o 
   5  22   0    51560.01    52620.32   2220.47 o 
   6  22   0     2517.97     2540.86    592.10 o 
   7  22   0    12638.39    12683.01   1154.46 o 
   8  22   0     3931.89     3991.69    349.34 o 
   9  22   0     2750.90     2134.90    298.24 o 
  10  22   0     3820.21     3703.54    381.52 o 
   1  23   0     3651.64     3571.24    374.16 o 
   2  23   0     6080.62     5690.39    336.96 o 
   3  23   0     7395.64     7684.70    399.18 o 
   4  23   0    11692.99    10988.97    642.62 o 
   5  23   0    17847.14    19133.22    883.07 o 
   6  23   0      454.36      511.63    358.71 o 
   7  23   0     6462.98     6075.54    936.13 o 
   8  23   0     6262.31     6398.74    399.32 o 
   9  23   0    12953.16    13125.73    687.84 o 
  10  23   0     8339.99     8488.40    510.14 o 
   0  24   0    61989.50    59508.45   2619.17 o 
   1  24   0      253.08      404.80    165.99 o 
   2  24   0    51090.79    47966.86   1275.21 o 
   3  24   0       24.75       71.22    128.83 o 
   4  24   0    24229.92    22147.64   1405.50 o 
   5  24   0      324.67      460.28    236.43 o 
   6  24   0     3753.07     2929.63    657.70 o 
   7  24   0      120.37     -139.13    279.65 o 
   8  24   0     1622.29     1922.31    416.96 o 
   9  24   0      431.20      403.74    211.26 o 
   1  25   0     6812.65     6595.39    509.62 o 
   2  25   0     7645.92     7764.19    490.95 o 
   3  25   0    26088.80    25983.80    834.83 o 
   4  25   0    14563.61    14836.35    828.16 o 
   5  25   0    23869.71    21582.43   1477.26 o 
   6  25   0     5447.47     6221.80    930.00 o 
   7  25   0     4476.63     3963.03    793.77 o 
   8  25   0     1473.80     1375.21    581.73 o 
   9  25   0     1265.79     1363.37    273.78 o 
   0  26   0      959.21     1888.68    418.28 o 
   1  26   0    26701.21    25774.98   1027.17 o 
   2  26   0      243.81      518.38    159.09 o 
   3  26   0    15731.20    15657.42    617.31 o 
   4  26   0      857.46      959.91    222.36 o 
   5  26   0    14020.40    14273.32   1193.80 o 
   6  26   0     4108.26     3737.84    736.20 o 
   7  26   0     6055.74     6775.11   1031.07 o 
   8  26   0     2946.19     3588.06    807.83 o 
   9  26   0      953.75      747.62    388.33 o 
   1  27   0     7609.53     7394.71    508.60 o 
   2  27   0     3153.65     3156.96    319.17 o 
   3  27   0     1341.58     1589.71    239.61 o 
   4  27   0     6476.86     7026.36    438.12 o 
   5  27   0      215.30      268.78    317.70 o 
   6  27   0      369.94      469.85    380.62 o 
   7  27   0     6593.66     7372.94   1082.53 o 
   8  27   0     7643.26     7093.68   1094.06 o 
   9  27   0    10954.43    11650.26    913.19 o 
   0  28   0       96.59      423.14    281.17 o 
   1  28   0      923.60     1017.70    204.99 o 
   2  28   0    14445.98    13110.45    567.49 o 
   3  28   0       71.69      259.33    163.66 o 
   4  28   0    34239.99    31876.01   1015.12 o 
   5  28   0        5.63      212.66    342.63 o 
   6  28   0     5303.07     6507.25    986.86 o 
   7  28   0      203.67      450.32    451.67 o 
   8  28   0     2553.29     2771.27    754.61 o 
   1  29   0     4115.71     4660.49    460.19 o 
   2  29   0     5598.75     6426.30    408.15 o 
   3  29   0     7687.26     7845.31    449.26 o 
   4  29   0     7162.23     8061.96    600.83 o 
   5  29   0    12811.84    11859.22   1119.20 o 
   6  29   0    10665.98    10355.07   1096.79 o 
   7  29   0      283.59      577.57    449.47 o 
   8  29   0      293.39      328.82    449.61 o 
   0  30   0     2730.38     2390.00    538.00 o 
   1  30   0    44294.02    43033.68   1255.55 o 
   2  30   0      834.07     1355.92    242.81 o 
   3  30   0    21897.98    22105.56    805.61 o 
   4  30   0       75.03      208.54    341.14 o 
   5  30   0     6805.23     6795.32    997.66 o 
   6  30   0     2803.88     2783.20    700.79 o 
   7  30   0     2365.85     2009.04    663.54 o 
   8  30   0     1592.13     1948.39    692.79 o 
   1  31   0     4425.95     5419.41    426.72 o 
   2  31   0     1269.35     1631.78    269.23 o 
   3  31   0     3453.01     4111.13    394.18 o 
   4  31   0     1073.90     1127.77    464.09 o 
   5  31   0       85.11      219.99    391.01 o 
   6  31   0       16.05     -163.09    279.03 o 
   7  31   0     3474.46     4134.38    899.65 o 
   0  32   0     7367.69     6852.84    771.20 o 
   1  32   0        9.86      270.43    206.15 o 
   2  32   0    10896.78    10027.73    532.88 o 
   3  32   0       29.44      248.68    176.94 o 
   4  32   0    10917.66    11120.89   1107.25 o 
   5  32   0       34.31      202.71    367.57 o 
   6  32   0     4970.06     4105.77    872.41 o 
   7  32   0      102.88      457.65    438.80 o 
   1  33   0      661.47      914.71    227.09 o 
   2  33   0     9069.48     9993.56    674.33 o 
   3  33   0     4815.53     5527.59    440.81 o 
   4  33   0    10665.73    11934.42   1167.80 o 
   5  33   0     3505.96     4112.47    820.49 o 
   6  33   0     5537.94     5506.08   1008.74 o 
   7  33   0      186.06     -112.18    379.34 o 
   0  34   0      663.36      994.44    443.81 o 
   1  34   0    26171.49    23943.81    897.09 o 
   2  34   0       67.66      404.27    205.69 o 
   3  34   0    13809.83    14927.18   1293.80 o 
   4  34   0      543.69      971.76    493.65 o 
   5  34   0      512.49     1005.46    507.99 o 
   6  34   0     1923.65     2181.18    696.78 o 
   1  35   0     1608.64     1818.91    315.09 o 
   2  35   0      111.27      208.73    191.88 o 
   3  35   0      892.99     1596.71    562.81 o 
   4  35   0       43.54        0.05    353.29 o 
   5  35   0       95.91      644.08    483.97 o 
   6  35   0     1578.33     1558.45    601.98 o 
   0  36   0      200.71       47.41    220.29 o 
   1  36   0      418.69      581.91    230.33 o 
   2  36   0     5247.01     4739.31    464.27 o 
   3  36   0        0.80        6.32    359.48 o 
   4  36   0     4599.75     4712.58    885.79 o 
   5  36   0      528.14      468.36    488.51 o 
   1  37   0      971.08     1506.64    303.15 o 
   2  37   0     2112.55     3280.24    489.66 o 
   3  37   0     1768.58      734.97    497.29 o 
   4  37   0    12108.50    12622.55   1279.16 o 
   0  38   0      779.74     1501.03    386.42 o 
   1  38   0    24230.41    23912.70    937.05 o 
   2  38   0      244.62      264.90    405.14 o 
   3  38   0    12766.97    11825.96   1209.14 o 
   4  38   0     1123.43     1280.20    576.83 o 
   1  39   0      444.98     1283.56    290.97 o 
   2  39   0       18.39     -233.45    365.94 o 
   3  39   0      338.40      644.56    473.78 o 
   0  40   0      165.30      926.51    351.19 o 
   1  40   0        2.51      627.67    250.48 o 
 -12   1   1     1860.23     2254.75    244.76 o 
 -11   1   1     1892.53     1971.17    224.22 o 
 -10   1   1    11424.15    11401.45    264.50 o 
  -9   1   1     1388.58     1344.87    123.15 o 
  -8   1   1     5515.12     5510.06    192.61 o 
  -7   1   1     1693.18     2070.46    131.61 o 
  -6   1   1      303.76       57.48     78.87 o 
  -5   1   1    11192.11     9175.12    266.74 o 
  -4   1   1     7727.74     5873.19    163.99 o 
  -3   1   1    18082.48    15021.23    412.64 o 
  -2   1   1       56.76      107.00     52.24 o 
  -1   1   1    33364.46    20597.88    378.42 o 
   1   1   1    54348.70    37223.05   1066.91 o 
   2   1   1    16723.30    13509.65    199.71 o 
   3   1   1    27723.26    24045.95    305.77 o 
   4   1   1    17866.65    14943.79    254.27 o 
   5   1   1      584.40      120.73     84.51 o 
   6   1   1      866.27      425.08     82.69 o 
   7   1   1       89.79      123.76    107.64 o 
   8   1   1     1150.38     1628.85    124.35 o 
   9   1   1     7192.87     7709.76    202.98 o 
  10   1   1     9957.11     9556.56    239.56 o 
  11   1   1    13134.90    12308.05    326.37 o 
  12   1   1      273.74      205.55    189.25 o 
 -12   2   1      194.57      183.33    200.89 o 
 -11   2   1      111.21      -45.02    124.61 o 
 -10   2   1     2223.04     2602.98    187.34 o 
  -9   2   1      782.00      389.43    104.46 o 
  -8   2   1     2009.04     2288.79    145.96 o 
  -7   2   1      293.26      157.34     88.08 o 
  -6   2   1     1407.06     1755.04    109.59 o 
  -5   2   1       13.21      215.51     61.15 o 
  -4   2   1      208.38      158.11     62.08 o 
  -3   2   1      804.60      301.54     69.65 o 
  -2   2   1    67770.72    78443.55    948.25 o 
  -1   2   1       36.73       -3.47     11.73 o 
   1   2   1       10.84        6.98     15.41 o 
   2   2   1    53417.34    63966.67    778.60 o 
   3   2   1     1331.89      889.28     60.51 o 
   4   2   1     7213.09     8439.73    161.89 o 
   5   2   1       14.96      -44.87     47.14 o 
   6   2   1     3244.66     3703.14    127.84 o 
   7   2   1      359.08      441.24     88.88 o 
   8   2   1     6282.30     6778.90    193.96 o 
   9   2   1     1072.61     1074.32    119.09 o 
  10   2   1     2182.39     2145.77    173.73 o 
  11   2   1      987.06     1930.84    215.83 o 
  12   2   1       11.06      304.23    193.25 o 
 -12   3   1     1162.26     1065.19    177.55 o 
 -11   3   1     1504.64     1723.77    181.32 o 
 -10   3   1      719.40      954.33    151.62 o 
  -9   3   1      573.11      508.06    110.55 o 
  -8   3   1     8574.19     8658.03    234.18 o 
  -7   3   1      495.55      617.74    148.05 o 
  -6   3   1     1223.64      917.33     88.96 o 
  -5   3   1    16880.73    16852.08    343.64 o 
  -4   3   1    28132.88    24361.79    476.01 o 
  -3   3   1    25746.61    21865.48    449.07 o 
  -2   3   1    94240.63    82338.64   1386.73 o 
  -1   3   1    40737.79    32923.02   2594.57 o 
   0   3   1      596.94        7.74     17.53 o 
   1   3   1    12864.81     9996.45    608.83 o 
   2   3   1    49145.44    42415.26    602.25 o 
   3   3   1     3300.75     2806.99    162.60 o 
   4   3   1    38117.38    34573.58    530.55 o 
   5   3   1     3485.03     2896.38    106.34 o 
   6   3   1     5336.59     4695.81    159.03 o 
   7   3   1     1559.72     1720.03    137.70 o 
   8   3   1     4099.38     4409.50    168.99 o 
   9   3   1     2314.24     2371.71    139.21 o 
  10   3   1    14187.69    13757.52    346.52 o 
  11   3   1     3795.77     3752.32    230.79 o 
  12   3   1     2909.63     2783.63    212.16 o 
 -12   4   1      549.95      803.01    169.31 o 
 -11   4   1      725.51      773.80    162.70 o 
 -10   4   1      458.16      373.35    134.29 o 
  -9   4   1      228.85      110.73    119.47 o 
  -8   4   1      308.93      268.17     96.46 o 
  -7   4   1     2314.79     2829.92    158.71 o 
  -6   4   1     1249.58     1219.52    100.65 o 
  -5   4   1     1242.22     2324.92     94.60 o 
  -4   4   1     1186.26      700.37     58.01 o 
  -3   4   1     9657.95     9800.02    495.54 o 
  -2   4   1       45.03     -142.75     71.38 o 
  -1   4   1    17396.66    16393.70    482.81 o 
   0   4   1      183.00       57.76     48.64 o 
   1   4   1    36209.62    39516.82   1504.35 o 
   2   4   1      105.25      -12.85     40.52 o 
   3   4   1     5755.88     7535.60    211.92 o 
   4   4   1      291.88      405.01     55.02 o 
   5   4   1    11661.73    13272.17    225.89 o 
   6   4   1        0.07      182.71     65.21 o 
   7   4   1     2608.68     2950.48    163.89 o 
   8   4   1      152.52       41.08     93.51 o 
   9   4   1      710.82      919.52    134.66 o 
  10   4   1       19.51       95.30    124.77 o 
  11   4   1      236.64      313.31    151.93 o 
  12   4   1      482.94      234.57    157.58 o 
 -12   5   1      283.43      133.21    166.30 o 
 -11   5   1     2411.37     2277.96    199.10 o 
 -10   5   1     8974.14     8271.37    318.47 o 
  -9   5   1      978.99      679.15    140.35 o 
  -8   5   1     6903.14     6946.96    228.68 o 
  -7   5   1      376.61      287.96    110.74 o 
  -6   5   1     6154.35     6569.21    219.62 o 
  -5   5   1    13758.34    11164.76    313.45 o 
  -4   5   1     6398.11     4663.33    294.60 o 
  -3   5   1    44869.93    40098.77    588.20 o 
  -2   5   1    22543.14    20860.67    329.66 o 
  -1   5   1    21326.30    19952.66    550.18 o 
   0   5   1       39.07       31.26     41.46 o 
   1   5   1    14736.54    13721.71    335.51 o 
   2   5   1     8333.19     7025.99    146.42 o 
   3   5   1    43550.89    37162.82    943.11 o 
   4   5   1    11828.20     9736.44    249.86 o 
   5   5   1     4435.46     3452.44    167.63 o 
   6   5   1      378.06      227.18     96.41 o 
   7   5   1     2743.29     2541.72    174.39 o 
   8   5   1     3437.30     3682.84    184.66 o 
   9   5   1     5007.32     5072.16    234.70 o 
  10   5   1     1488.40     1625.48    168.26 o 
  11   5   1     7433.72     7123.12    285.18 o 
  12   5   1        8.60       31.89    150.60 o 
 -12   6   1      532.49      630.49    172.21 o 
 -11   6   1     1197.06     1114.31    162.14 o 
 -10   6   1     2530.55     3106.20    205.48 o 
  -9   6   1       21.91     -179.88    107.01 o 
  -8   6   1     6381.62     6737.02    254.67 o 
  -7   6   1      409.99      200.74     99.06 o 
  -6   6   1     3189.52     3558.02    151.90 o 
  -5   6   1     1368.02     1220.53    105.00 o 
  -4   6   1      379.25      399.90     81.46 o 
  -3   6   1      341.69       99.35     47.24 o 
  -2   6   1      221.85      -15.29     53.32 o 
  -1   6   1     1418.32     1150.80    104.63 o 
   0   6   1    97171.14   106199.57   2678.35 o 
   1   6   1       37.65       12.64     31.54 o 
   2   6   1     6770.38     7411.05    205.15 o 
   3   6   1       47.51       35.86     32.77 o 
   4   6   1       59.14       14.51     37.43 o 
   5   6   1      233.73      122.71     75.90 o 
   6   6   1     4391.42     4359.07    157.98 o 
   7   6   1        1.99      -82.39    108.67 o 
   8   6   1     7756.37     8358.87    244.08 o 
   9   6   1        6.66      318.76    151.85 o 
  10   6   1       69.18      -25.62    125.04 o 
  11   6   1      152.94      595.73    151.69 o 
  12   6   1       88.96      209.88    156.39 o 
 -12   7   1     3812.68     3802.73    241.08 o 
 -11   7   1     1364.05     1246.04    174.64 o 
 -10   7   1     5469.77     5671.47    247.66 o 
  -9   7   1      294.87      348.79    122.87 o 
  -8   7   1     7246.72     7507.04    239.84 o 
  -7   7   1       38.73      130.78     72.52 o 
  -6   7   1     4113.22     3288.74    163.33 o 
  -5   7   1      237.98      518.45     97.49 o 
  -4   7   1     7980.24     5860.76    174.72 o 
  -3   7   1    13789.58    12878.80    300.57 o 
  -1   7   1    24275.22    19891.26   1038.87 o 
   0   7   1    12608.69    10823.13    376.65 o 
   2   7   1    26143.09    25759.36    776.42 o 
   3   7   1    14537.60    13578.97    272.78 o 
   4   7   1    22048.82    18882.87    315.33 o 
   5   7   1       26.88      -30.69     51.73 o 
   6   7   1     7786.51     6588.13    269.89 o 
   7   7   1       70.05      112.27    103.71 o 
   8   7   1     5834.95     6082.47    216.78 o 
   9   7   1     1713.52     2067.54    176.15 o 
  10   7   1     6480.62     5969.11    277.05 o 
  11   7   1     1816.50     1751.50    177.66 o 
  12   7   1     1155.39     1539.78    215.11 o 
 -12   8   1      567.68      754.86    164.88 o 
 -11   8   1      272.26      385.02    145.22 o 
 -10   8   1       69.23      428.05    131.57 o 
  -9   8   1       16.70     -209.77    104.89 o 
  -8   8   1       35.12      -39.03    108.36 o 
  -7   8   1     2554.73     2661.01    165.75 o 
  -6   8   1     2633.03     2098.79    127.51 o 
  -5   8   1    20902.55    24104.83    334.46 o 
  -4   8   1     1366.83     1051.91     95.91 o 
  -3   8   1      338.90      248.33     72.51 o 
  -2   8   1     1277.29     1107.91    156.32 o 
  -1   8   1    21755.21    24601.77    604.63 o 
   0   8   1       71.07      157.09     72.17 o 
   2   8   1      213.54      296.97    105.10 o 
   3   8   1     5480.83     6166.86    162.90 o 
   4   8   1       68.56       74.68     51.54 o 
   5   8   1     6127.95     6613.39    238.79 o 
   6   8   1      123.97      291.31     70.27 o 
   7   8   1     4869.63     5012.87    228.58 o 
   8   8   1        3.75       14.43    100.81 o 
   9   8   1      506.68      803.16    133.54 o 
  10   8   1      826.47      784.59    143.01 o 
  11   8   1      938.16     1210.16    164.90 o 
  12   8   1      464.37      645.11    175.00 o 
 -12   9   1       75.16      117.22    145.81 o 
 -11   9   1     4650.41     4563.17    281.47 o 
 -10   9   1     3465.42     3739.76    212.21 o 
  -9   9   1     8075.89     8392.47    259.53 o 
  -8   9   1    16232.33    16244.32    328.01 o 
  -7   9   1       11.26      132.47     99.70 o 
  -6   9   1     2795.47     2460.73    131.64 o 
  -5   9   1     9370.90     8508.59    265.73 o 
  -4   9   1      765.72      645.80    100.48 o 
  -3   9   1    42692.84    39091.23    675.69 o 
  -2   9   1      146.35       77.38    102.62 o 
  -1   9   1     8671.39     8066.67    278.45 o 
   0   9   1     4078.00     4136.44    225.83 o 
   2   9   1     7988.03     7975.71    412.07 o 
   3   9   1    37232.75    34081.95    453.89 o 
   4   9   1     4233.05     3668.97    150.70 o 
   5   9   1    29326.01    27714.46    626.10 o 
   6   9   1        1.48      -39.41     88.87 o 
   7   9   1     1555.64     1417.20    127.01 o 
   8   9   1     1016.54     1426.35    144.17 o 
   9   9   1     6373.43     6504.27    238.45 o 
  10   9   1      324.43      319.18    131.88 o 
  11   9   1     4290.21     4543.25    241.19 o 
  12   9   1       56.19      169.09    169.61 o 
 -12  10   1       40.57       20.61    222.53 o 
 -11  10   1     4963.02     5110.60    260.78 o 
 -10  10   1      269.86      464.21    145.11 o 
  -9  10   1     1567.79     1448.64    157.41 o 
  -8  10   1    19119.04    20901.99    401.16 o 
  -7  10   1      119.47      110.82     98.60 o 
  -6  10   1     8607.76     8287.93    198.57 o 
  -5  10   1      531.09      505.15    102.62 o 
  -4  10   1     2281.35     2278.58    104.55 o 
  -3  10   1      449.41      301.63     87.12 o 
  -2  10   1     3142.87     3219.08    224.75 o 
  -1  10   1      615.93      463.99    161.49 o 
   0  10   1    74721.73    81349.95   2146.63 o 
   1  10   1     1087.98      996.23    174.75 o 
   2  10   1    21148.94    22065.06    673.43 o 
   3  10   1        3.11      -82.83     41.42 o 
   4  10   1     7821.48    10527.83    215.87 o 
   5  10   1     1709.18     1301.06     86.03 o 
   6  10   1    12439.14    13006.20    308.39 o 
   7  10   1      993.11      908.41    114.75 o 
   8  10   1    26795.98    27693.81    505.00 o 
   9  10   1       10.24      142.86    120.34 o 
  10  10   1       10.83       50.02    151.47 o 
  11  10   1       18.19      815.15    490.62 o 
 -12  11   1     3306.44     3074.31    273.53 o 
 -11  11   1       28.03       15.27    172.33 o 
 -10  11   1     2703.19     2769.43    201.43 o 
  -9  11   1     1161.44     1288.58    149.79 o 
  -8  11   1     9791.36    10007.27    268.38 o 
  -7  11   1       27.73      -79.87    141.04 o 
  -6  11   1      188.07      -23.94     84.46 o 
  -5  11   1        5.75     -170.12    113.98 o 
  -4  11   1    45702.60    41543.52    741.10 o 
  -3  11   1     5429.55     5134.33    200.98 o 
  -2  11   1     6880.92     6698.30    601.14 o 
   0  11   1      399.18      799.64    127.74 o 
   2  11   1    25288.21    24698.96    750.92 o 
   3  11   1      146.61       69.61     52.70 o 
   4  11   1    16906.27    14955.02    281.11 o 
   5  11   1      132.87      -19.63     60.10 o 
   6  11   1     9230.16     9708.68    340.00 o 
   7  11   1       13.02      -77.10    104.92 o 
   8  11   1     5815.14     6232.40    230.71 o 
   9  11   1      191.33      161.42    118.60 o 
  10  11   1     2655.30     2716.52    197.08 o 
  11  11   1     1228.35     1501.18    208.09 o 
 -11  12   1      209.76      164.26    196.48 o 
 -10  12   1      101.56      230.03    158.67 o 
  -9  12   1     1511.90     2127.75    168.26 o 
  -8  12   1        0.39       96.50    101.51 o 
  -7  12   1    18351.33    18507.91    344.05 o 
  -6  12   1      874.15      795.71    109.41 o 
  -5  12   1    34666.46    38608.58    515.75 o 
  -4  12   1     4179.06     3292.38    158.26 o 
  -2  12   1      306.70      359.75     92.96 o 
  -1  12   1    51918.14    43512.36   1761.52 o 
   0  12   1      147.81       81.61    128.46 o 
   1  12   1    29162.52    28095.65   3209.80 o 
   2  12   1       60.32       31.06     60.92 o 
   3  12   1    10676.66    10852.44    483.03 o 
   4  12   1        0.81       43.54     62.45 o 
   5  12   1     6016.69     5929.29    149.78 o 
   6  12   1        2.29      317.46    113.20 o 
   7  12   1    14334.12    14082.59    294.55 o 
   8  12   1       55.83       -3.99     97.43 o 
   9  12   1     2570.76     3224.94    192.34 o 
  10  12   1      884.24      744.40    167.25 o 
  11  12   1       66.37       27.29    172.47 o 
 -11  13   1     3467.14     3295.69    266.68 o 
 -10  13   1     1664.67     2031.01    237.29 o 
  -9  13   1     3843.20     3741.29    240.44 o 
  -8  13   1     5007.50     5141.12    244.29 o 
  -7  13   1     3518.56     3446.40    305.90 o 
  -6  13   1      594.78      466.10     94.36 o 
  -5  13   1    18158.95    16750.48    368.23 o 
  -4  13   1       14.00       -2.89     58.89 o 
  -3  13   1    19337.53    14822.69   2401.89 o 
  -2  13   1      516.94      606.37    144.91 o 
   1  13   1     3034.14     2608.24    250.23 o 
   2  13   1     1258.87     1460.10    145.16 o 
   3  13   1    33603.51    31629.59   1032.00 o 
   4  13   1       65.36      102.74     63.56 o 
   5  13   1    22198.65    20035.49    562.38 o 
   6  13   1       46.75      -64.53     91.55 o 
   7  13   1    21104.22    21485.94    471.47 o 
   8  13   1      553.00      693.50    142.21 o 
   9  13   1     4568.01     4683.60    261.08 o 
  10  13   1      667.61      494.35    164.96 o 
  11  13   1     6681.70     6766.76    350.16 o 
 -11  14   1     5051.21     5025.83    310.33 o 
 -10  14   1     1201.96     1646.39    261.37 o 
  -9  14   1     1817.53     1729.88    188.85 o 
  -8  14   1    28197.98    29614.94    597.26 o 
  -7  14   1       50.82      394.27    107.21 o 
  -6  14   1    17889.22    17658.48    407.78 o 
  -5  14   1      727.23      848.96    111.93 o 
  -4  14   1      880.51      771.03    101.45 o 
  -3  14   1       80.12      147.31     98.89 o 
  -2  14   1     2362.29     2396.47    190.98 o 
  -1  14   1      307.78       95.18    151.04 o 
   0  14   1    14763.90    12811.75   1112.88 o 
   1  14   1      605.74      199.50    328.42 o 
   2  14   1     2670.14     2214.57    251.56 o 
   3  14   1      198.01      150.30     91.53 o 
   4  14   1     1103.66     1462.80    119.27 o 
   5  14   1     1486.95     1043.33    118.73 o 
   6  14   1     2572.14     2469.04    159.06 o 
   7  14   1     4349.15     3900.51    210.34 o 
   8  14   1    23118.71    23792.76    523.30 o 
   9  14   1        4.80      165.92    132.27 o 
  10  14   1      157.76      243.98    143.87 o 
  11  14   1      857.79     1305.83    200.71 o 
 -11  15   1      877.12      937.83    189.05 o 
 -10  15   1     1354.93     1158.07    177.10 o 
  -9  15   1       51.51      -20.27    124.82 o 
  -8  15   1     6882.93     6422.07    258.39 o 
  -7  15   1     2449.94     2836.62    205.03 o 
  -6  15   1      204.05       30.59     97.39 o 
  -5  15   1     1065.69     1025.58    115.62 o 
  -4  15   1    44839.59    42333.73    823.15 o 
  -3  15   1     1201.48     1493.59    178.07 o 
  -2  15   1     6975.38     6961.47    477.12 o 
  -1  15   1     2770.83     3237.34    258.34 o 
   0  15   1     5268.47     5628.78    329.71 o 
   1  15   1    10266.91     7020.31    486.40 o 
   2  15   1    21831.72    20988.98    757.19 o 
   3  15   1       47.67        3.21     57.73 o 
   4  15   1    18036.49    17580.19    412.16 o 
   5  15   1     2449.31     2107.86    147.56 o 
   6  15   1     4297.56     4151.92    215.57 o 
   7  15   1     7673.64     7656.15    302.87 o 
   8  15   1     1038.00     1050.11    143.38 o 
   9  15   1     2361.75     2336.70    194.42 o 
  10  15   1     1267.24     1353.93    183.34 o 
  11  15   1      294.00      409.06    155.38 o 
 -11  16   1      218.93      185.78    227.03 o 
 -10  16   1      115.62      382.83    392.88 o 
  -9  16   1     1995.99     2098.57    364.15 o 
  -8  16   1        2.11      120.90    143.97 o 
  -7  16   1    42350.34    42228.54    813.63 o 
  -6  16   1     3220.40     2784.10    189.30 o 
  -5  16   1    27936.39    29966.75    655.71 o 
  -4  16   1     8182.89     6956.73    418.87 o 
  -3  16   1    21501.63    24770.72    721.53 o 
  -2  16   1      131.44      233.84     99.74 o 
  -1  16   1    17379.32    17327.95    667.81 o 
   0  16   1        0.39      127.04     93.82 o 
   1  16   1    92678.25   101715.13   2746.62 o 
   2  16   1       49.83       53.21     78.21 o 
   3  16   1       18.97      122.46     83.57 o 
   4  16   1       69.46      155.42     83.69 o 
   5  16   1     2821.31     3259.29    193.47 o 
   6  16   1       68.60       12.45    100.38 o 
   7  16   1    22917.19    22809.57    695.93 o 
   8  16   1      948.91      986.98    187.28 o 
   9  16   1     7881.26     8631.40    404.19 o 
  10  16   1     1187.97     1452.02    231.61 o 
  11  16   1        0.74      251.17    237.26 o 
 -11  17   1     3231.44     3294.59    370.28 o 
 -10  17   1       77.12      -75.94    181.52 o 
  -9  17   1     7209.94     6786.14    402.20 o 
  -8  17   1      470.84      401.55    160.44 o 
  -7  17   1     2657.79     2859.91    207.49 o 
  -6  17   1    16829.25    15404.41    383.87 o 
  -5  17   1     6221.57     5260.69    531.38 o 
  -3  17   1    19719.58    18694.24    603.51 o 
  -2  17   1      441.69      686.57    134.40 o 
  -1  17   1     5058.42     5335.16    340.19 o 
   0  17   1       55.04      216.08    222.72 o 
   1  17   1     6734.17     7403.92    401.61 o 
   2  17   1      643.72      820.14    139.70 o 
   3  17   1    41821.11    39936.91   1023.37 o 
   4  17   1      695.93      935.82    317.65 o 
   5  17   1    11305.37    11351.79    399.43 o 
   6  17   1      761.88      876.48    135.70 o 
   7  17   1       19.98      165.49    132.25 o 
   8  17   1      609.56      934.09    181.95 o 
   9  17   1     3528.63     3316.44    295.03 o 
  10  17   1      321.93      413.47    192.24 o 
  11  17   1     2676.92     2502.12    338.70 o 
 -11  18   1     4560.84     4328.27    402.84 o 
 -10  18   1       28.19       71.11    207.25 o 
  -9  18   1     5721.43     5117.37    376.03 o 
  -8  18   1    18797.67    18147.58    742.56 o 
  -7  18   1        2.17      238.73    146.43 o 
  -6  18   1    31850.32    32843.40    833.17 o 
  -5  18   1      953.86      384.14    276.82 o 
  -4  18   1     5014.44     4382.53    586.93 o 
  -3  18   1       49.67      110.14    107.15 o 
  -2  18   1     6120.17     5708.02    322.99 o 
  -1  18   1        0.26       47.58    106.73 o 
   0  18   1    60666.04    63574.70   1849.70 o 
   1  18   1      158.26      705.08    252.07 o 
   2  18   1    25569.31    26191.15    743.89 o 
   3  18   1      281.32      368.74    120.37 o 
   4  18   1     2956.57     3004.70    471.92 o 
   5  18   1     2601.90     1844.64    222.84 o 
   6  18   1     9485.57     9441.71    442.80 o 
   7  18   1     1198.44     1158.28    178.40 o 
   8  18   1    12644.64    13813.62    495.11 o 
   9  18   1       14.54      -81.56    142.75 o 
  10  18   1     5453.71     5679.89    454.65 o 
  11  18   1      187.44      211.63    221.81 o 
 -11  19   1     1852.53     1333.09    288.29 o 
 -10  19   1     2887.81     2607.32    358.77 o 
  -9  19   1      550.13      326.42    201.06 o 
  -8  19   1        6.85      171.64    173.35 o 
  -7  19   1      208.58       41.46    172.02 o 
  -6  19   1     3501.61     3108.49    279.84 o 
  -5  19   1     1115.67     1078.46    277.32 o 
  -3  19   1      785.49      541.18    146.92 o 
  -2  19   1    14133.11    13958.97    505.69 o 
  -1  19   1     3771.69     4543.10    337.89 o 
   0  19   1     3167.98     4126.93    320.42 o 
   1  19   1     4801.76     4820.12    543.73 o 
   2  19   1     1840.11     1566.96    188.39 o 
   3  19   1     2725.63     2167.88    251.94 o 
   4  19   1     5658.44     4284.82    545.17 o 
   5  19   1     8811.19     8580.89    557.56 o 
   6  19   1     5122.26     5586.12    679.90 o 
   7  19   1     2577.87     2285.65    255.82 o 
   8  19   1      821.25      886.11    193.71 o 
   9  19   1        3.76     -156.51    148.10 o 
  10  19   1     1186.56     1072.84    258.53 o 
 -10  20   1      279.97      344.94    225.46 o 
  -9  20   1     2093.88     2524.25    307.98 o 
  -8  20   1       71.68      100.55    192.61 o 
  -7  20   1     7484.43     7212.87    423.58 o 
  -6  20   1     2049.99     1615.36    347.58 o 
  -5  20   1    22116.29    22692.10   1806.74 o 
  -4  20   1     2099.19     1654.20    295.78 o 
  -3  20   1     2452.36     2752.70    261.18 o 
  -2  20   1     2413.11     2341.65    232.25 o 
  -1  20   1    43920.00    47459.39   1488.82 o 
   0  20   1        4.71      126.30    119.03 o 
   1  20   1    45929.84    47713.79   1494.55 o 
   2  20   1        7.00       52.40     96.68 o 
   3  20   1     1194.31     1418.05    192.77 o 
   4  20   1       16.69       35.57    117.58 o 
   5  20   1     6928.39     7402.63    521.90 o 
   6  20   1      392.61     1112.93    432.84 o 
   7  20   1    16773.59    17493.06    666.24 o 
   8  20   1       25.93       -4.22    168.65 o 
   9  20   1     8778.32     8967.48    476.31 o 
  10  20   1     2234.37     2149.28    305.97 o 
 -10  21   1        2.08        4.39    204.02 o 
  -9  21   1     3119.40     3585.70    354.22 o 
  -8  21   1     1873.36     1529.98    470.12 o 
  -7  21   1     1107.40      961.83    230.87 o 
  -6  21   1     1949.27     1877.81    357.92 o 
  -5  21   1    15006.77    15447.84    780.29 o 
  -4  21   1      325.40       58.09    193.55 o 
  -3  21   1     5608.48     5934.14    340.62 o 
  -2  21   1     6826.87     7288.73    362.86 o 
  -1  21   1     3932.38     4873.82    365.95 o 
   0  21   1     4139.14     4886.77    359.33 o 
   1  21   1     2755.64     3603.71    331.52 o 
   2  21   1      754.24      673.44    146.20 o 
   3  21   1     7143.92     6699.50    348.69 o 
   4  21   1     3384.92     3117.44    368.23 o 
   5  21   1    32023.98    33395.82   1218.48 o 
   6  21   1      624.21      943.91    419.98 o 
   7  21   1       20.50       50.38    168.91 o 
   8  21   1        8.02     -111.15    161.54 o 
   9  21   1     2138.41     1988.22    299.68 o 
  10  21   1     1596.36     1503.39    292.90 o 
 -10  22   1     1503.68     1806.93    304.46 o 
  -9  22   1     2947.79     2710.95    315.61 o 
  -8  22   1    18561.61    19512.27    758.66 o 
  -7  22   1      487.53      974.91    462.88 o 
  -6  22   1    23836.73    24935.64   1052.02 o 
  -5  22   1      271.02      824.34    299.38 o 
  -4  22   1     2510.99     2602.62    370.90 o 
  -3  22   1     1076.48      937.67    179.86 o 
  -2  22   1     4256.81     4523.86    298.82 o 
  -1  22   1       33.96      158.18    140.78 o 
   0  22   1    58576.03    59484.28   1818.34 o 
   1  22   1      431.86      819.57    196.75 o 
   2  22   1    29463.92    30485.86    881.37 o 
   3  22   1       86.29      157.49    117.53 o 
   4  22   1      402.54      745.40    242.64 o 
   5  22   1     5838.91     6689.67   1042.74 o 
   6  22   1     2612.09     2080.48    559.88 o 
   7  22   1     1881.86     1688.64    534.09 o 
   8  22   1    16252.77    16127.26    597.70 o 
   9  22   1       23.20     -139.94    245.75 o 
  10  22   1      938.68     1430.41    340.42 o 
 -10  23   1      253.14      123.97    266.36 o 
  -9  23   1      176.47      244.48    200.05 o 
  -8  23   1        0.18      -52.93    184.18 o 
  -7  23   1      480.73      539.48    397.19 o 
  -6  23   1     5038.40     5030.56    804.09 o 
  -5  23   1      699.03      980.37    297.25 o 
  -4  23   1    17901.45    17286.11   1000.53 o 
  -3  23   1     6568.05     5893.56    357.32 o 
  -2  23   1     8771.69     8857.74    421.88 o 
  -1  23   1      367.85      476.89    166.86 o 
   0  23   1      780.51     1174.78    229.87 o 
   1  23   1     7963.80     8008.02    485.07 o 
   2  23   1     3006.69     3462.85    297.15 o 
   3  23   1    23684.07    22510.76    732.04 o 
   4  23   1     9627.17     8321.64    551.50 o 
   5  23   1      715.06      299.08    294.37 o 
   6  23   1      962.24      565.50    397.88 o 
   7  23   1     8866.40     7150.29   1007.03 o 
   8  23   1      548.92      519.29    208.84 o 
   9  23   1      375.47      289.35    207.24 o 
  10  23   1     1022.97     1316.90    293.23 o 
 -10  24   1      114.89       52.31    214.27 o 
  -9  24   1     3669.77     3663.31    365.37 o 
  -8  24   1     1203.14     1130.19    508.40 o 
  -7  24   1    20974.48    20425.38   1528.36 o 
  -6  24   1     1888.99     1479.12    505.37 o 
  -5  24   1     2093.58     2804.00    397.07 o 
  -4  24   1     2348.50     2109.16    356.70 o 
  -3  24   1     4041.91     4567.05    340.64 o 
  -2  24   1     1467.49     1772.44    231.04 o 
  -1  24   1    31578.55    30275.23   1116.54 o 
   0  24   1        3.56       93.66    135.57 o 
   1  24   1    30742.71    30925.44   1131.37 o 
   2  24   1      136.08      145.08    127.47 o 
   3  24   1     9251.51    10226.40    497.92 o 
   4  24   1      188.91      470.73    226.24 o 
   5  24   1    18655.44    17255.13   1295.69 o 
   6  24   1      166.73      313.18    337.57 o 
   7  24   1    34617.03    34041.54   2085.22 o 
   8  24   1     1493.90     1586.24    413.29 o 
   9  24   1     5984.47     5918.42    446.37 o 
  -9  25   1     1192.28     1066.67    251.75 o 
  -8  25   1      277.21      647.23    441.27 o 
  -7  25   1      872.99      530.96    405.29 o 
  -6  25   1     6690.67     5290.63    860.41 o 
  -5  25   1     2239.89     2733.41    401.78 o 
  -4  25   1    18377.95    16344.88    653.89 o 
  -3  25   1      964.14     1206.27    212.77 o 
  -2  25   1     7770.57     7467.36    401.85 o 
  -1  25   1     2552.05     2730.32    372.56 o 
   0  25   1      154.51      582.63    189.14 o 
   1  25   1     2833.19     2967.73    351.87 o 
   2  25   1     1099.80     1141.09    199.60 o 
   3  25   1    21709.64    21210.38    726.61 o 
   4  25   1     4978.59     4353.92    371.61 o 
   5  25   1      674.78      591.46    353.63 o 
   6  25   1     1904.26     1792.52    542.56 o 
   7  25   1     1673.23     1775.88    577.67 o 
   8  25   1       46.72       -5.74    269.85 o 
   9  25   1      596.34      518.07    235.00 o 
  -9  26   1     4558.99     4181.81    604.82 o 
  -8  26   1    12943.86    14009.08   1320.69 o 
  -7  26   1      263.24      345.67    390.12 o 
  -6  26   1    11627.56    12639.78   1142.51 o 
  -5  26   1      104.31      453.55    503.99 o 
  -4  26   1       32.68      204.80    171.01 o 
  -3  26   1        2.10      239.54    143.75 o 
  -2  26   1     7639.11     7102.29    401.31 o 
  -1  26   1      607.87      823.67    188.54 o 
   0  26   1    75917.34    75402.06   2283.03 o 
   1  26   1       55.31      233.53    160.20 o 
   2  26   1    15302.33    15777.43    608.98 o 
   3  26   1     1489.11     1786.24    245.80 o 
   4  26   1     2838.39     3561.79    341.89 o 
   5  26   1     1870.34     1989.84    545.14 o 
   6  26   1    14058.62    15721.39   1313.72 o 
   7  26   1     1115.25     1369.68    543.12 o 
   8  26   1    19889.83    19640.97   1100.82 o 
   9  26   1      230.71      365.46    585.08 o 
  -9  27   1     1173.04     1259.29    424.82 o 
  -8  27   1      844.46      544.94    444.12 o 
  -7  27   1      346.08      127.91    329.95 o 
  -6  27   1     1281.55     1722.06    553.50 o 
  -5  27   1     6245.54     6729.24    953.53 o 
  -4  27   1     5759.63     5750.12    422.63 o 
  -3  27   1    11224.35    10169.02    498.75 o 
  -2  27   1     7548.56     7095.22    413.39 o 
  -1  27   1     1949.55     2086.22    267.50 o 
   0  27   1      362.46      735.02    217.54 o 
   1  27   1    13931.70    13363.40    692.74 o 
   2  27   1      237.55      365.14    152.38 o 
   3  27   1    11731.29    10821.50    509.83 o 
   4  27   1     9195.79     8672.37    592.50 o 
   5  27   1     8356.80     8361.32    939.26 o 
   6  27   1       84.83      199.93    327.59 o 
   7  27   1     1839.77     1162.65    519.09 o 
   8  27   1       79.68      212.72    327.13 o 
   9  27   1      305.38      435.84    389.79 o 
  -8  28   1        1.73       25.27    400.98 o 
  -7  28   1    14297.79    14709.76   1344.40 o 
  -6  28   1     2513.91     2212.15    603.68 o 
  -5  28   1     1466.14     2148.50    609.42 o 
  -4  28   1     3033.69     3161.54    349.78 o 
  -3  28   1      609.53      848.25    212.23 o 
  -2  28   1     1130.84     1102.79    219.50 o 
  -1  28   1    30778.27    28384.33    921.70 o 
   0  28   1      587.21      521.32    284.45 o 
   1  28   1    32477.54    35443.70   1317.95 o 
   2  28   1       45.42      363.01    158.07 o 
   3  28   1     3321.28     3885.12    359.31 o 
   4  28   1        9.69      235.59    344.68 o 
   5  28   1    17835.27    16618.39   1323.38 o 
   6  28   1      229.80      469.05    404.30 o 
   7  28   1    14234.32    13175.03   1259.04 o 
   8  28   1     1185.52     1435.08    418.17 o 
  -8  29   1       51.70       29.28    402.26 o 
  -7  29   1       10.91      427.58    425.46 o 
  -6  29   1     6115.16     6053.04    950.04 o 
  -5  29   1     4527.23     5106.13    872.59 o 
  -4  29   1     7382.95     7313.53    458.20 o 
  -3  29   1      489.98      840.00    211.61 o 
  -2  29   1     8403.17     8461.47    468.73 o 
  -1  29   1      857.37     1307.18    234.62 o 
   0  29   1     1685.69     1846.32    315.29 o 
   1  29   1      519.70     1153.19    270.44 o 
   2  29   1     6239.27     5787.71    381.16 o 
   3  29   1     6062.63     6219.80    403.09 o 
   4  29   1     4469.19     4076.37    746.77 o 
   5  29   1     8038.73     7530.57    902.74 o 
   6  29   1     3530.22     2637.51    702.36 o 
   7  29   1     2320.40     2735.69    713.04 o 
   8  29   1      435.01      501.99    348.12 o 
  -8  30   1     7543.90     7352.81   1164.13 o 
  -7  30   1     1420.65     1285.70    558.76 o 
  -6  30   1     9564.17     9476.80   1068.22 o 
  -5  30   1       94.07      500.26    381.75 o 
  -4  30   1      339.57      523.29    216.65 o 
  -3  30   1        2.70      657.16    199.91 o 
  -2  30   1      439.61      680.66    204.42 o 
  -1  30   1      519.06      967.50    219.78 o 
   0  30   1    30144.73    28350.75   1160.07 o 
   1  30   1       78.76      441.69    174.60 o 
   2  30   1    10427.46    10093.08    509.27 o 
   3  30   1      523.10      812.99    208.88 o 
   4  30   1      552.62      783.15    402.26 o 
   5  30   1     2252.68     1695.68    555.95 o 
   6  30   1     5994.75     6810.56   1043.84 o 
   7  30   1      726.21      530.25    441.02 o 
   8  30   1     7079.82     7533.10    791.27 o 
  -7  31   1       47.94      -44.91    338.12 o 
  -6  31   1     6091.35     5660.49    959.51 o 
  -5  31   1     4669.23     3000.56    716.85 o 
  -4  31   1     3794.03     3783.92    491.75 o 
  -3  31   1     9667.26     9166.19    503.96 o 
  -2  31   1     1223.39     1565.00    273.96 o 
  -1  31   1     2472.80     2504.78    316.15 o 
   0  31   1     1252.09     1367.12    452.43 o 
   1  31   1     5145.98     4607.22    402.72 o 
   2  31   1      429.97      351.33    184.23 o 
   3  31   1    18656.06    17439.06    702.51 o 
   4  31   1      491.95      265.74    334.09 o 
   5  31   1    11263.53    10187.54   1087.93 o 
   6  31   1       48.40      521.89    409.44 o 
   7  31   1     4432.07     4715.52    931.31 o 
  -7  32   1    13027.48    13206.80   1307.24 o 
  -6  32   1     1462.81      470.65    459.25 o 
  -5  32   1     5443.59     5171.93    904.43 o 
  -4  32   1     1324.37     1266.65    524.29 o 
  -3  32   1      482.58      773.48    224.16 o 
  -2  32   1     1180.74     1411.03    264.50 o 
  -1  32   1    17222.83    17562.52    725.87 o 
   0  32   1      341.20      746.31    262.60 o 
   1  32   1    17695.01    16719.27    699.11 o 
   2  32   1      282.25      725.92    205.28 o 
   3  32   1     1124.03      649.05    403.87 o 
   4  32   1      291.29      384.06    368.56 o 
   5  32   1     4789.33     6140.64   1006.49 o 
   6  32   1      360.72      348.36    398.95 o 
   7  32   1     9196.97     7040.47   1158.25 o 
  -7  33   1      149.97      239.40    421.37 o 
  -6  33   1     4832.97     5279.29    969.54 o 
  -5  33   1      438.98      289.77    395.91 o 
  -4  33   1    15631.81    16526.96   1381.65 o 
  -3  33   1       38.37      151.69    181.72 o 
  -2  33   1    12303.61    11198.44    579.41 o 
  -1  33   1      805.72     1268.04    359.04 o 
   0  33   1      139.15      474.14    239.59 o 
   1  33   1     1420.91     1736.85    280.45 o 
   2  33   1     3864.96     3657.90    378.09 o 
   3  33   1      929.63     1586.11    526.25 o 
   4  33   1     7257.01     6163.74    960.24 o 
   5  33   1      620.57      603.45    447.41 o 
   6  33   1     1697.79     1415.22    575.70 o 
   7  33   1      129.23      327.92    431.27 o 
  -6  34   1    10865.07    11392.70   1220.00 o 
  -5  34   1      107.83      382.81    432.16 o 
  -4  34   1      243.66      265.66    359.12 o 
  -3  34   1      365.68      996.85    314.10 o 
  -2  34   1     8655.82     8635.65    511.90 o 
  -1  34   1      244.56      716.10    225.98 o 
   0  34   1    17509.76    18860.47    949.84 o 
   1  34   1      148.33      378.06    199.99 o 
   2  34   1     7711.23     7463.87    472.27 o 
   3  34   1      516.23      694.24    404.28 o 
   4  34   1     1243.31     2111.59    637.53 o 
   5  34   1      892.58     1045.46    506.05 o 
   6  34   1     3397.80     4338.99    910.51 o 
  -6  35   1     2446.61     1768.54    657.65 o 
  -5  35   1     5957.73     5026.05    939.75 o 
  -4  35   1      669.27      113.68    397.54 o 
  -3  35   1     8188.41     8811.11    703.18 o 
  -2  35   1     1217.36     1402.36    279.07 o 
  -1  35   1     3044.61     2888.05    367.47 o 
   0  35   1      531.40      776.27    241.41 o 
   1  35   1     3781.88     4016.54    414.07 o 
   2  35   1      998.44     1445.82    277.98 o 
   3  35   1     8853.86     9213.81   1017.27 o 
   4  35   1      533.00      428.69    411.25 o 
   5  35   1     7219.33     5506.45    950.97 o 
   6  35   1      164.50      446.72    481.22 o 
  -5  36   1     3025.92     4198.47    880.78 o 
  -4  36   1     1998.79     1573.52    598.05 o 
  -3  36   1     3190.89     4003.15    811.84 o 
  -2  36   1     1418.70     1949.91    323.60 o 
  -1  36   1     7471.47     7219.98    514.27 o 
   0  36   1       80.52      492.45    213.70 o 
   1  36   1     3683.56     3891.84    423.31 o 
   2  36   1        0.73      -65.88    337.04 o 
   3  36   1     2572.21     3471.03    774.20 o 
   4  36   1      240.35      495.34    421.80 o 
   5  36   1     3002.14     3251.35    806.25 o 
  -4  37   1    17606.14    16805.83   1460.63 o 
  -3  37   1      136.33      313.93    410.78 o 
  -2  37   1     8378.15     8097.18    526.25 o 
  -1  37   1        2.63      370.21    211.46 o 
   0  37   1      341.77      566.87    237.22 o 
   1  37   1     1921.38     2496.05    366.22 o 
   2  37   1     1883.54     1935.80    607.75 o 
   3  37   1      858.27      979.44    508.62 o 
   4  37   1     7468.02     6735.18   1080.06 o 
  -4  38   1      310.81      592.74    451.05 o 
  -3  38   1        0.29      341.89    445.00 o 
  -2  38   1     2091.00     2876.97    383.92 o 
  -1  38   1      481.45     1212.23    458.34 o 
   0  38   1     8000.22     7476.75    466.97 o 
   1  38   1      654.18      959.16    283.84 o 
   2  38   1     3983.08     3842.94    825.24 o 
   3  38   1     1180.23     1369.33    549.51 o 
   4  38   1       21.31     -107.13    382.98 o 
  -3  39   1     5171.33     4360.53    879.89 o 
  -2  39   1       73.82       16.66    396.59 o 
  -1  39   1     1660.03     2317.33    362.76 o 
   0  39   1      326.76      377.21    207.61 o 
   1  39   1     2175.05     3322.45    404.41 o 
   2  39   1      740.81      916.73    526.18 o 
   3  39   1    11570.92    11411.22   1209.94 o 
  -1  40   1     3335.48     3360.42    569.54 o 
   0  40   1      235.44      869.26    242.14 o 
   1  40   1     5135.66     5503.67    691.88 o 
 -12   0   2     1305.38     1482.89    323.93 o 
 -11   0   2    17157.92    16089.29    428.27 o 
 -10   0   2     3358.87     3770.37    265.50 o 
  -9   0   2    10738.45     9049.20    337.06 o 
  -8   0   2    63667.71    66251.27   1178.65 o 
  -7   0   2    10118.81     8965.69    310.24 o 
  -6   0   2   208123.94   225265.00   3400.84 o 
  -5   0   2     3512.91     2915.81    158.42 o 
  -4   0   2    91620.73    90760.87   6984.40 o 
  -3   0   2    14197.80    10352.90    621.51 o 
  -2   0   2    74074.81    80384.24   1629.68 o 
  -1   0   2      103.29     -232.78    116.39 o 
   0   0   2      126.74       91.46     36.77 o 
   1   0   2       69.02     -131.33     65.67 o 
   2   0   2    60314.57    65863.88   1495.44 o 
   3   0   2      883.96      482.10    118.27 o 
   4   0   2    79766.54    80906.56   1278.45 o 
   5   0   2      267.32      161.00     82.21 o 
   6   0   2   145475.69   151035.59   2345.11 o 
   7   0   2      606.94      349.92    136.52 o 
   8   0   2    83742.04    85740.24   1276.55 o 
   9   0   2     5324.40     4699.81    245.21 o 
  10   0   2    11187.95    11115.68    373.47 o 
  11   0   2     5592.28     4995.71    519.86 o 
  12   0   2      969.52     1147.15    305.08 o 
 -12   1   2      502.29      430.85    201.06 o 
 -11   1   2     6062.54     5777.88    228.85 o 
 -10   1   2     2715.80     2363.65    152.73 o 
  -9   1   2     5000.52     4367.88    185.31 o 
  -8   1   2    10954.71    10713.88    312.52 o 
  -7   1   2    10463.14     9560.23    221.60 o 
  -6   1   2    60757.34    60672.63    730.99 o 
  -5   1   2     5721.24     5177.08    147.86 o 
  -4   1   2    65115.94    59641.48    867.13 o 
  -3   1   2    16873.68    12524.54    285.77 o 
  -2   1   2    11132.27     9577.61    214.44 o 
  -1   1   2     1607.44     1134.68    109.16 o 
   0   1   2     2619.94      437.33     42.45 o 
   1   1   2     5989.65     4679.61    141.53 o 
   2   1   2    17172.63    12789.80    209.23 o 
   3   1   2    22903.14    19000.75    373.41 o 
   4   1   2    77642.72    73303.77    907.93 o 
   5   1   2       24.92       32.22     55.52 o 
   6   1   2    21087.82    19346.18    291.30 o 
   7   1   2      574.61      386.98     86.72 o 
   8   1   2     2335.81     2545.29    140.76 o 
   9   1   2     8518.58     8063.47    203.90 o 
  10   1   2      295.32      239.15    115.17 o 
  11   1   2    17957.05    16290.51    402.18 o 
  12   1   2       16.79       83.32    191.41 o 
 -12   2   2       87.64     -284.45    185.34 o 
 -11   2   2      671.26      582.90    155.05 o 
 -10   2   2     1071.77      559.65    144.30 o 
  -9   2   2      199.28       84.63     96.15 o 
  -8   2   2      829.22      592.21    111.72 o 
  -7   2   2     8065.49     8795.61    215.02 o 
  -6   2   2    13158.10    11788.34    227.74 o 
  -5   2   2     8150.13     9149.70    183.04 o 
  -4   2   2    16019.76    12139.34    327.75 o 
  -3   2   2   163435.41   185167.30   2022.60 o 
  -2   2   2     7975.63     5208.81    275.72 o 
   0   2   2      244.58      -54.94     27.47 o 
   1   2   2   202782.20   160683.75  22467.17 o 
   2   2   2      269.49      -30.13     51.48 o 
   3   2   2   287252.91   321402.31   3254.79 o 
   4   2   2      273.01      317.70     50.52 o 
   5   2   2     1398.03     1488.43     93.28 o 
   6   2   2      898.38      748.48     80.42 o 
   7   2   2     3731.08     4268.36    176.83 o 
   8   2   2      939.56      901.75    108.15 o 
   9   2   2     5967.74     6518.03    187.76 o 
  10   2   2        3.78     -121.81    118.59 o 
  11   2   2     4157.88     4555.86    231.03 o 
  12   2   2      151.70      216.47    191.20 o 
 -12   3   2       91.34      -61.95    151.15 o 
 -11   3   2     6890.64     6631.23    270.47 o 
 -10   3   2     1143.50      734.38    146.94 o 
  -9   3   2    15477.29    14827.57    281.05 o 
  -8   3   2     6609.83     6781.53    204.22 o 
  -7   3   2     4113.53     3909.99    180.03 o 
  -6   3   2    35326.25    33070.70    457.90 o 
  -5   3   2      293.72       22.80     64.75 o 
  -4   3   2    64733.50    56748.13    704.27 o 
  -3   3   2     3827.36     4484.12    158.06 o 
  -2   3   2   132976.70   114913.38   2956.02 o 
  -1   3   2     3059.45     1995.16     97.48 o 
   0   3   2        5.85       39.02     45.99 o 
   1   3   2     1654.88     1266.34    159.90 o 
   2   3   2    28965.90    24024.56    431.21 o 
   3   3   2     5445.82     4743.58    124.07 o 
   4   3   2    73215.34    64691.91    866.69 o 
   5   3   2     2429.85     2367.82     98.50 o 
   6   3   2    26954.49    24861.31    372.58 o 
   7   3   2      163.95       90.65     55.11 o 
   8   3   2     1350.27     1301.31    115.34 o 
   9   3   2     3466.25     3361.90    155.83 o 
  10   3   2      172.89      -40.20    118.90 o 
  11   3   2    10843.19    10320.72    545.58 o 
  12   3   2      144.93      -60.36    152.68 o 
 -12   4   2     1137.79      954.34    177.78 o 
 -11   4   2    22562.27    21226.18    443.39 o 
 -10   4   2     1895.68     1867.22    168.72 o 
  -9   4   2    22293.88    21583.05    400.43 o 
  -8   4   2    48550.56    51899.40    629.61 o 
  -7   4   2     9820.80     9622.54    245.79 o 
  -6   4   2   157825.23   168465.38   1827.92 o 
  -5   4   2      220.49       70.16     88.79 o 
  -4   4   2   104596.63   112303.79   1194.49 o 
  -3   4   2      144.57      111.47     79.53 o 
  -2   4   2     3063.94     3854.12    125.60 o 
  -1   4   2      915.32      729.68     80.53 o 
   0   4   2     2278.45        2.98     21.65 o 
   1   4   2        2.04      -94.11     47.05 o 
   2   4   2     6391.58     6995.70    300.28 o 
   3   4   2        9.71       41.78     32.16 o 
   4   4   2    65209.99    67783.67    744.57 o 
   5   4   2       48.32       37.06     51.59 o 
   6   4   2    91731.65    96032.86   1095.24 o 
   7   4   2      463.06       88.99     62.34 o 
   8   4   2   107576.98   113861.23   1222.09 o 
   9   4   2     3401.82     3013.82    186.74 o 
  10   4   2     7768.04     7937.11    252.89 o 
  11   4   2     6537.06     6757.02    260.32 o 
  12   4   2        6.41       -7.90    151.11 o 
 -12   5   2      274.88       34.25    150.88 o 
 -11   5   2    18790.62    17448.96    492.64 o 
 -10   5   2      284.86      245.03    127.21 o 
  -9   5   2     9694.61     9163.96    261.23 o 
  -8   5   2     4687.89     4799.98    200.99 o 
  -7   5   2     7924.17     7145.74    207.28 o 
  -6   5   2    30940.15    30235.61    432.68 o 
  -5   5   2     5757.55     4863.88    217.99 o 
  -4   5   2    64655.68    63009.43    835.06 o 
  -3   5   2    11364.66     9147.98    459.49 o 
  -2   5   2    16862.96    14952.83    280.13 o 
  -1   5   2     2694.54     1647.77    159.31 o 
   1   5   2      260.40      397.75    118.03 o 
   2   5   2    12710.79    11828.97    196.35 o 
   3   5   2    51107.72    45216.67    632.41 o 
   4   5   2    13034.15    12052.46    215.17 o 
   5   5   2     3041.86     2396.53    135.95 o 
   6   5   2    21256.50    21080.89    341.90 o 
   7   5   2      241.33      136.02     73.21 o 
   8   5   2     8651.14     9654.81    274.30 o 
   9   5   2    12691.81    12312.61    312.34 o 
  10   5   2      762.84      831.33    149.87 o 
  11   5   2    10712.49    10310.67    306.30 o 
  12   5   2      622.46      501.03    181.41 o 
 -12   6   2       40.35     -100.44    150.42 o 
 -11   6   2      283.29      306.36    141.31 o 
 -10   6   2      699.30      544.51    138.18 o 
  -9   6   2       84.72     -100.57    102.48 o 
  -8   6   2     1641.25     1162.37    139.04 o 
  -7   6   2     4998.02     6114.93    216.74 o 
  -6   6   2    10254.63     9473.94    297.96 o 
  -5   6   2      552.60     1013.13     90.41 o 
  -4   6   2    20470.60    18126.77    332.78 o 
  -3   6   2    74692.53    82040.30   1117.62 o 
  -2   6   2     9653.77     7668.93    236.56 o 
  -1   6   2   328849.53   358379.41   7193.88 o 
   0   6   2      239.48     -133.78     66.89 o 
   1   6   2   552644.44   619552.13  15173.25 o 
   2   6   2       17.63      -93.21     46.60 o 
   3   6   2   214901.58   232171.84   5791.89 o 
   4   6   2      103.66       94.98     39.87 o 
   5   6   2    13709.87    13615.85    249.70 o 
   6   6   2     1285.84     1097.13    100.12 o 
   7   6   2      611.28      629.58    137.91 o 
   8   6   2      131.02      170.87    104.06 o 
   9   6   2     6539.73     7541.21    253.80 o 
  10   6   2       74.81       36.50    122.99 o 
  11   6   2     5201.12     5273.07    254.17 o 
  12   6   2      209.33      210.62    157.74 o 
 -12   7   2      361.53      229.66    156.57 o 
 -11   7   2     6222.22     6558.48    365.44 o 
 -10   7   2      436.63       72.37    132.77 o 
  -9   7   2     4698.23     4496.41    203.74 o 
  -8   7   2     2481.49     2198.19    159.49 o 
  -7   7   2     2125.28     2044.27    174.52 o 
  -6   7   2    61615.95    60923.17    805.02 o 
  -5   7   2      901.16      736.28     79.25 o 
  -4   7   2    88373.14    83143.76   1562.29 o 
  -3   7   2       57.84       -7.63     33.18 o 
  -1   7   2     5629.67     6405.97    228.71 o 
   0   7   2    13260.72    11210.97    388.24 o 
   1   7   2     8008.48     7145.72    512.98 o 
   2   7   2    27127.98    25058.87    734.20 o 
   3   7   2      798.62      751.70     73.56 o 
   4   7   2    60345.04    53913.87   1049.57 o 
   5   7   2      104.57       76.47     62.32 o 
   6   7   2    36794.63    34568.82    550.65 o 
   7   7   2      116.31      201.34     79.74 o 
   8   7   2     3924.40     3812.45    190.93 o 
   9   7   2     1762.18     1772.08    156.38 o 
  10   7   2     1940.30     1907.69    174.83 o 
  11   7   2     4410.23     4356.34    237.52 o 
  12   7   2      572.72      591.39    167.16 o 
 -12   8   2      942.84      929.03    172.10 o 
 -11   8   2    15944.41    16104.00    381.98 o 
 -10   8   2     3846.12     4022.97    219.25 o 
  -9   8   2    15525.94    14222.77    317.09 o 
  -8   8   2    39179.14    40656.14    579.18 o 
  -7   8   2     7139.87     6160.02    252.72 o 
  -6   8   2   182595.27   200885.00   2124.16 o 
  -5   8   2      160.33       61.88     78.60 o 
  -4   8   2   123715.45   133424.14   1682.35 o 
  -3   8   2     2343.13     2024.84     95.25 o 
  -1   8   2      210.37      135.39     69.73 o 
   0   8   2     5383.80     6112.80    278.94 o 
   1   8   2      143.52      -91.08    110.81 o 
   2   8   2     7321.28     7510.34    220.51 o 
   3   8   2        6.56       50.96     31.40 o 
   4   8   2    66691.22    67509.73    768.91 o 
   5   8   2       12.20       29.61     62.34 o 
   6   8   2    79928.02    81724.60   1102.11 o 
   7   8   2      192.89      104.17     91.98 o 
   8   8   2    72234.06    76158.73    994.10 o 
   9   8   2     2923.01     2809.88    182.07 o 
  10   8   2    15932.21    16177.57    370.07 o 
  11   8   2     5513.11     5920.06    473.38 o 
  12   8   2        4.71      -48.40    153.94 o 
 -12   9   2        0.12       99.20    151.58 o 
 -11   9   2    14833.39    14685.71    429.96 o 
 -10   9   2     3520.50     3618.38    209.47 o 
  -9   9   2    14034.56    13695.37    312.63 o 
  -8   9   2     8077.99     8235.39    238.91 o 
  -7   9   2     2128.94     2058.90    138.25 o 
  -6   9   2    35735.05    37619.06    571.65 o 
  -5   9   2     3102.98     2597.08    141.76 o 
  -4   9   2    26191.92    26229.93    357.48 o 
  -3   9   2    12600.42    10321.33    617.70 o 
  -2   9   2     3234.24     3062.81    304.87 o 
  -1   9   2     3794.98     3014.18    198.11 o 
   0   9   2     3752.70     3966.31    339.63 o 
   2   9   2    12990.44    14067.23    628.31 o 
   3   9   2    21813.94    19590.94    387.73 o 
   4   9   2    37083.09    38673.15    561.03 o 
   5   9   2    24099.40    23850.94    426.23 o 
   6   9   2     6190.94     6520.78    192.15 o 
   7   9   2     1015.78      598.13    107.37 o 
   8   9   2     9893.57     9959.73    306.16 o 
   9   9   2    12620.42    12000.18    306.16 o 
  10   9   2     2569.78     2519.56    185.72 o 
  11   9   2    18708.12    17753.17    406.27 o 
 -12  10   2     1127.05      654.98    268.17 o 
 -11  10   2       83.00      183.83    138.69 o 
 -10  10   2     1119.25      584.21    152.26 o 
  -9  10   2     1089.88     1271.81    149.38 o 
  -8  10   2      243.11       -3.97    111.75 o 
  -7  10   2     1700.35     2143.87    138.77 o 
  -6  10   2     5807.06     4982.28    158.09 o 
  -5  10   2        3.93      -30.97     63.76 o 
  -4  10   2    12040.92    11175.86    302.09 o 
  -3  10   2   139745.47   149857.78  10109.36 o 
  -2  10   2     2889.01     2604.12    218.35 o 
  -1  10   2   226126.78   243485.28   4972.41 o 
   0  10   2      255.92      108.83     84.35 o 
   2  10   2      129.20      123.49     66.40 o 
   3  10   2    81917.74    84095.91   2017.86 o 
   4  10   2      113.01      108.87     54.30 o 
   5  10   2    29911.08    30666.16    411.52 o 
   6  10   2      408.50      417.13     69.51 o 
   7  10   2       38.64      -29.69     90.73 o 
   8  10   2      874.27      728.31    130.93 o 
   9  10   2       31.24       95.47    128.85 o 
  10  10   2      128.71      -46.24    121.50 o 
  11  10   2      367.57      586.35    154.54 o 
 -12  11   2       83.40      172.48    256.24 o 
 -11  11   2     1629.64     1575.40    210.93 o 
 -10  11   2      895.09      460.89    141.78 o 
  -9  11   2     4232.22     4252.50    215.98 o 
  -8  11   2      464.61      713.79    123.78 o 
  -7  11   2      490.83      519.33    111.61 o 
  -6  11   2    19842.09    19081.92    319.21 o 
  -5  11   2     4117.07     4258.16    155.05 o 
  -4  11   2   116590.71   109711.14   1754.80 o 
  -3  11   2     4795.19     4405.68    222.14 o 
  -2  11   2    45525.98    38177.10   2896.59 o 
  -1  11   2    12058.32    13261.32    871.05 o 
   0  11   2      477.58      154.03    247.56 o 
   2  11   2    68935.45    68153.19   2579.69 o 
   3  11   2     5940.19     5946.73    163.27 o 
   4  11   2    49301.27    45860.91    578.19 o 
   5  11   2      180.56      184.99     63.18 o 
   6  11   2    40576.59    40227.54    604.45 o 
   7  11   2     2914.55     2974.45    169.07 o 
   8  11   2      648.04      445.73    116.13 o 
   9  11   2      644.47      777.15    134.37 o 
  10  11   2      355.27      747.71    147.54 o 
  11  11   2     6181.62     6496.40    356.24 o 
 -11  12   2    13971.30    13981.34    435.97 o 
 -10  12   2     1789.85     1830.57    205.78 o 
  -9  12   2    17013.53    17787.95    388.77 o 
  -8  12   2    28646.56    28620.23    474.12 o 
  -7  12   2     7606.01     7038.25    289.29 o 
  -6  12   2    67683.08    70018.96    979.24 o 
  -5  12   2      324.91       81.73     87.21 o 
  -4  12   2    67443.16    70948.92   1175.87 o 
  -3  12   2      365.68      587.22    166.00 o 
  -2  12   2    30600.15    32585.74   1294.74 o 
  -1  12   2        1.23       23.70     55.72 o 
   0  12   2      278.50      147.09    254.26 o 
   1  12   2       19.41       24.16     97.23 o 
   2  12   2     1699.92     1511.97    158.71 o 
   3  12   2       20.86      214.00     81.59 o 
   4  12   2    59072.64    62827.01    957.66 o 
   5  12   2      277.76      203.44     77.68 o 
   6  12   2    57458.28    57111.56   1625.31 o 
   7  12   2      959.06      970.37    117.96 o 
   8  12   2    33732.52    34883.86    588.44 o 
   9  12   2     2075.63     2012.79    217.30 o 
  10  12   2    16990.52    17394.54    479.06 o 
  11  12   2     5034.71     5065.24    347.53 o 
 -11  13   2    16059.71    15445.98    494.85 o 
 -10  13   2     3467.97     3616.85    251.58 o 
  -9  13   2    16928.64    16724.01    441.07 o 
  -8  13   2    10513.86    10401.31    308.68 o 
  -7  13   2    16314.61    15897.29    348.70 o 
  -6  13   2    14336.74    14047.60    297.93 o 
  -5  13   2      531.12      298.93     91.46 o 
  -4  13   2    20361.56    21071.97    846.96 o 
  -3  13   2    17947.99    16244.55    654.32 o 
  -2  13   2     7365.10     8018.21    322.89 o 
  -1  13   2    10745.90     9976.95    486.55 o 
   0  13   2      595.50      694.99    317.15 o 
   1  13   2     2794.31     2921.64    295.15 o 
   2  13   2      150.48       85.95     50.14 o 
   3  13   2    32524.92    30171.80    975.51 o 
   4  13   2     1666.01     1715.11    115.85 o 
   5  13   2    11792.30    10580.17    282.30 o 
   6  13   2     6267.66     7008.97    234.48 o 
   7  13   2      573.47      398.85    125.18 o 
   8  13   2     6330.05     6057.46    262.54 o 
   9  13   2    14397.60    13860.40    504.21 o 
  10  13   2     5026.97     4875.57    277.94 o 
  11  13   2    16015.23    14838.54    503.71 o 
 -11  14   2      761.43      668.25    187.85 o 
 -10  14   2      199.74      300.94    155.66 o 
  -9  14   2     1006.93     1058.92    166.73 o 
  -8  14   2      128.39      180.63    116.92 o 
  -7  14   2     1851.47     2011.35    145.38 o 
  -6  14   2     1446.84     1261.41    142.53 o 
  -5  14   2     1094.47      752.13    105.39 o 
  -4  14   2    12269.90    11413.49    310.90 o 
  -3  14   2    81579.70    82654.14   2314.64 o 
  -2  14   2     3750.46     4187.83    240.50 o 
  -1  14   2   323070.56   345603.78   7049.30 o 
   0  14   2     1059.48      586.79    424.88 o 
   1  14   2   198606.97   192806.08  14589.34 o 
   2  14   2      669.47      786.90    130.54 o 
   3  14   2    76230.93    73984.57   1664.21 o 
   4  14   2        1.09      134.19     64.05 o 
   5  14   2    16033.10    16700.33    369.73 o 
   6  14   2       18.48      -31.42     73.42 o 
   7  14   2     1049.54     1599.77    158.44 o 
   8  14   2      914.88      595.95    138.31 o 
   9  14   2       56.43      -26.45    127.25 o 
  10  14   2       94.63      133.02    147.32 o 
  11  14   2       94.31      117.15    158.49 o 
 -11  15   2     1300.26     1379.07    205.20 o 
 -10  15   2     2415.03     2666.52    257.77 o 
  -9  15   2      155.85      357.18    136.47 o 
  -8  15   2      926.35     1062.81    133.44 o 
  -7  15   2        5.08      -60.86    112.55 o 
  -6  15   2    13195.86    11708.39    325.18 o 
  -5  15   2      258.85      132.82     74.20 o 
  -4  15   2    98409.22    89700.20   1601.81 o 
  -3  15   2    39735.75    41112.45   1056.34 o 
  -2  15   2    40337.26    39099.65    994.15 o 
  -1  15   2     5119.66     5093.27    260.97 o 
   0  15   2    18929.08    18280.88    677.48 o 
   1  15   2       85.17      179.27    274.25 o 
   2  15   2    41448.77    36284.93   3088.39 o 
   3  15   2     4092.38     4047.99    237.22 o 
   4  15   2    43800.07    40013.66    728.47 o 
   5  15   2     8337.11     8258.48    251.47 o 
   6  15   2    22677.34    21016.56    545.33 o 
   7  15   2     5907.83     6187.10    219.10 o 
   8  15   2      823.25      855.43    136.12 o 
   9  15   2     1698.99     1812.44    186.35 o 
  10  15   2      426.92      753.45    165.44 o 
  11  15   2      542.22      564.16    173.80 o 
 -11  16   2    10729.97     9867.34    511.60 o 
 -10  16   2     1686.99     1303.74    453.42 o 
  -9  16   2     9173.13     9281.47    459.25 o 
  -8  16   2    39598.84    39055.26   1400.33 o 
  -7  16   2     2805.08     2541.49    220.09 o 
  -6  16   2    85267.77    87221.65   1586.20 o 
  -5  16   2      563.03      257.98    176.92 o 
  -4  16   2    48678.75    48082.73   1397.67 o 
  -3  16   2      289.79      344.78    123.82 o 
  -2  16   2    21571.00    22346.49    661.66 o 
  -1  16   2      715.96     1107.86    187.90 o 
   0  16   2     4067.11     3554.40    272.39 o 
   1  16   2      123.31      310.55    123.07 o 
   2  16   2     1482.02      718.54    155.91 o 
   3  16   2      240.76      173.04    116.57 o 
   4  16   2    58532.00    61150.77   1040.22 o 
   5  16   2       29.47      133.03     90.16 o 
   6  16   2    52215.57    53284.85   1629.55 o 
   7  16   2     1469.96     1065.67    173.83 o 
   8  16   2    29836.22    30562.28    752.82 o 
   9  16   2     4661.77     5036.79    342.52 o 
  10  16   2    13220.24    13266.41    540.13 o 
  11  16   2     3719.20     3812.80    343.88 o 
 -11  17   2    15110.99    13967.44    618.97 o 
 -10  17   2     3565.98     3852.21    362.19 o 
  -9  17   2    19352.65    18722.77    906.65 o 
  -8  17   2    38022.02    36557.61   1110.78 o 
  -7  17   2     2265.55     2577.06    194.53 o 
  -6  17   2    18497.71    18390.83    424.55 o 
  -5  17   2     1083.45      421.92    301.89 o 
  -3  17   2    15420.78    15681.89    547.41 o 
  -2  17   2     3762.76     3746.43    245.02 o 
  -1  17   2     2632.60     2735.74    301.99 o 
   0  17   2       18.26       97.27     95.59 o 
   1  17   2     1257.38     1473.00    205.04 o 
   2  17   2     1536.46     1855.00    181.48 o 
   3  17   2    38127.42    29967.02   4121.58 o 
   4  17   2       90.01      169.78     96.77 o 
   5  17   2    10172.54     9699.47    364.57 o 
   6  17   2     5798.57     5845.83    252.03 o 
   7  17   2     1858.19     1800.93    201.88 o 
   8  17   2     7409.22     8225.75    373.84 o 
   9  17   2    10191.25     9830.25    427.03 o 
  10  17   2     6614.01     5950.92    375.63 o 
  11  17   2    15108.79    14491.84    571.16 o 
 -11  18   2      490.24      611.35    250.78 o 
 -10  18   2       56.07       97.23    219.19 o 
  -9  18   2      633.60      779.88    223.78 o 
  -8  18   2     7961.58     6988.72    359.63 o 
  -7  18   2     6732.69     6210.51    303.34 o 
  -6  18   2     2041.83     1837.69    294.66 o 
  -4  18   2     3214.30     2643.63    493.91 o 
  -3  18   2    24595.37    23797.62    726.86 o 
  -2  18   2     3695.89     4098.34    261.79 o 
  -1  18   2    57460.33    52664.25   1588.64 o 
   0  18   2     2834.18     3176.79    274.92 o 
   1  18   2   152979.72   162681.48   4263.16 o 
   2  18   2      234.60      427.57    112.51 o 
   3  18   2    53953.04    50157.72   1460.84 o 
   4  18   2      113.07       -1.24    152.36 o 
   5  18   2    28888.35    29873.98    857.57 o 
   6  18   2     2087.19     2225.17    609.60 o 
   7  18   2     2541.83     3179.64    256.02 o 
   8  18   2      132.30      -36.44    143.33 o 
   9  18   2      204.18      292.28    169.79 o 
  10  18   2       24.20      346.48    187.70 o 
 -11  19   2      491.40      503.93    241.49 o 
 -10  19   2     3078.31     3056.31    348.47 o 
  -9  19   2      455.80      490.66    275.54 o 
  -8  19   2       83.44      -40.95    181.66 o 
  -7  19   2        9.03        1.96    148.88 o 
  -6  19   2    10707.53     9845.41    406.21 o 
  -5  19   2     7331.26     6290.20    501.78 o 
  -4  19   2    68609.12    60793.80   2445.27 o 
  -3  19   2    21615.67    22422.74    708.81 o 
  -2  19   2    39846.30    39945.54   1060.25 o 
  -1  19   2    10689.71    11132.54    538.47 o 
   0  19   2    10080.70    10643.94    519.57 o 
   1  19   2      369.44      667.37    157.73 o 
   2  19   2    12418.66    11928.78    445.31 o 
   3  19   2     5338.35     5601.29    347.87 o 
   5  19   2    15863.78    17793.65    791.24 o 
   6  19   2    34990.45    32998.73    971.40 o 
   7  19   2     2974.53     3239.68    353.70 o 
   8  19   2     1522.82     1282.04    208.24 o 
   9  19   2      134.73       77.94    155.27 o 
  10  19   2     1294.89     1400.89    243.86 o 
 -10  20   2     1940.55     1979.52    301.92 o 
  -9  20   2    13782.67    13479.43    564.27 o 
  -8  20   2    17437.48    16742.92    686.98 o 
  -7  20   2     3079.36     2924.14    321.78 o 
  -6  20   2     3442.41     3726.24    463.15 o 
  -5  20   2     1663.99     1387.58    303.70 o 
  -4  20   2    28884.94    27341.19   1060.91 o 
  -3  20   2     1698.39     1525.57    213.90 o 
  -2  20   2    37110.79    38478.77   1041.66 o 
  -1  20   2      889.40     1360.83    352.04 o 
   0  20   2    15744.92    15258.78    659.23 o 
   1  20   2      339.19      593.54    168.19 o 
   2  20   2    21273.82    20796.22    649.37 o 
   3  20   2      391.70      165.19    122.25 o 
   5  20   2        2.26      318.64    295.37 o 
   6  20   2    61513.46    61952.42   2954.72 o 
   7  20   2      782.22      678.57    188.80 o 
   8  20   2    12455.10    12089.22    576.37 o 
   9  20   2     1768.78     1982.61    248.94 o 
  10  20   2     3948.19     3878.85    388.90 o 
 -10  21   2     6861.82     6546.66    650.45 o 
  -9  21   2    21449.57    22212.81    851.54 o 
  -8  21   2    18304.29    18683.15    734.79 o 
  -7  21   2     1680.10     1824.67    272.01 o 
  -6  21   2     2771.71     3441.18    448.92 o 
  -5  21   2      639.62      979.31    291.75 o 
  -4  21   2      845.31     1289.55    284.81 o 
  -3  21   2     2120.81     2135.65    243.89 o 
  -2  21   2     1152.23     1622.89    214.17 o 
  -1  21   2     8883.63     8736.64    400.29 o 
   0  21   2     1632.92     1751.34    252.74 o 
   1  21   2     2968.13     2743.03    308.58 o 
   2  21   2      419.82      461.39    129.08 o 
   3  21   2     8153.27     8043.58    436.73 o 
   4  21   2      427.64      401.44    206.34 o 
   5  21   2    16247.37    16246.28   1211.83 o 
   6  21   2      567.93      853.26    391.32 o 
   7  21   2     3126.09     3092.12    292.71 o 
   8  21   2     1164.50     1306.85    239.06 o 
   9  21   2     8635.76     8051.42    467.62 o 
  10  21   2     5325.69     4881.42    424.43 o 
 -10  22   2     3154.08     2987.70    378.11 o 
  -9  22   2        3.06        0.45    182.95 o 
  -8  22   2       19.95     -157.66    201.37 o 
  -7  22   2     2528.38     2282.22    589.24 o 
  -6  22   2      590.31     1002.80    298.27 o 
  -5  22   2    14534.18    14131.95    765.52 o 
  -4  22   2     1232.44      947.92    268.51 o 
  -3  22   2    54405.77    52572.64   1368.56 o 
  -2  22   2     4013.11     3683.45    295.13 o 
  -1  22   2    89083.58    90382.16   2111.64 o 
   0  22   2     1853.02     1689.87    260.08 o 
   1  22   2    56477.27    58575.79   1794.50 o 
   2  22   2       96.70      181.63    116.64 o 
   3  22   2    19743.05    19119.77    758.44 o 
   4  22   2       76.13       25.71    171.82 o 
   5  22   2    18268.90    17925.83   1282.84 o 
   6  22   2      145.16      715.81    391.21 o 
   7  22   2     4846.25     3879.38    515.31 o 
   8  22   2      319.18      117.26    194.57 o 
   9  22   2     2255.96     1871.50    290.97 o 
  10  22   2      463.25      598.11    246.27 o 
 -10  23   2       78.66      247.74    220.67 o 
  -9  23   2      131.40      182.82    191.64 o 
  -8  23   2       48.86      435.24    394.32 o 
  -7  23   2      361.08      112.88    343.86 o 
  -6  23   2     1276.69     1479.38    335.68 o 
  -5  23   2    27010.03    26408.50   1651.51 o 
  -4  23   2    15304.23    14071.35    959.44 o 
  -3  23   2    27701.27    28334.78    878.36 o 
  -2  23   2    38355.61    35492.01   1013.86 o 
  -1  23   2     5614.06     5848.46    342.18 o 
   0  23   2     3478.76     3543.48    370.76 o 
   1  23   2      448.08     1022.48    212.81 o 
   2  23   2     9937.45    10246.67    443.71 o 
   3  23   2    20948.43    20864.54    690.95 o 
   4  23   2    27957.30    25914.87   1026.76 o 
   5  23   2     1456.51     1205.24    436.42 o 
   6  23   2     3888.71     3528.42    711.49 o 
   7  23   2     5489.63     5798.64    612.25 o 
   8  23   2       86.07       59.17    176.46 o 
   9  23   2       34.44      103.43    201.45 o 
  10  23   2      785.47      805.83    261.76 o 
 -10  24   2     2070.48     2663.37    346.83 o 
  -9  24   2     5858.94     5300.71    465.98 o 
  -8  24   2     7985.22     7961.70   1115.19 o 
  -7  24   2     3464.14     3472.00    729.17 o 
  -6  24   2     6554.88     6623.81    588.55 o 
  -5  24   2     4663.43     4753.46    509.64 o 
  -4  24   2     6746.06     6228.01    500.17 o 
  -3  24   2       25.72      211.53    145.72 o 
  -2  24   2    27497.74    26983.00    849.06 o 
  -1  24   2     1094.14     1541.68    217.50 o 
   0  24   2    28866.24    29321.61   1091.13 o 
   1  24   2      986.83     1162.59    285.21 o 
   2  24   2    14838.33    13976.61    542.17 o 
   3  24   2       72.71      646.05    165.29 o 
   4  24   2    56898.54    54809.67   4080.30 o 
   5  24   2       12.83      218.57    326.79 o 
   6  24   2    27453.41    27293.77   1754.65 o 
   7  24   2     2595.23     3197.12    715.24 o 
   8  24   2     8877.14     9205.98    756.95 o 
   9  24   2     3257.54     3844.85    374.79 o 
  -9  25   2     8212.19     7478.82    633.94 o 
  -8  25   2    12344.92    12423.45   1200.47 o 
  -7  25   2    11086.74    11762.21   1125.97 o 
  -6  25   2     4942.90     7086.68    842.57 o 
  -5  25   2       86.49      395.29    261.57 o 
  -4  25   2     1111.85     1267.11    305.90 o 
  -3  25   2     1752.49     1712.96    246.98 o 
  -2  25   2     1105.29      924.54    226.69 o 
  -1  25   2     3229.72     3579.93    327.62 o 
   0  25   2     4490.17     4547.33    392.80 o 
   1  25   2      654.85      837.97    357.93 o 
   2  25   2       19.36       21.41    115.12 o 
   3  25   2    21880.90    21584.98    727.86 o 
   4  25   2     2821.58     3553.00    662.75 o 
   5  25   2     1456.24     1574.87    498.58 o 
   6  25   2      558.02      607.00    412.11 o 
   7  25   2     1740.63     1334.94    561.24 o 
   8  25   2     5964.30     5996.82    683.58 o 
   9  25   2     8371.22     7622.47    475.92 o 
  -9  26   2      410.91      553.24    365.63 o 
  -8  26   2     3639.52     4148.10    849.36 o 
  -7  26   2     2771.96     2963.52    721.64 o 
  -6  26   2     1033.87     1417.07    525.28 o 
  -5  26   2    10082.84     9605.18    648.18 o 
  -4  26   2     1130.90     1719.74    272.32 o 
  -3  26   2     9338.06     8948.69    467.63 o 
  -2  26   2     1534.06     1596.17    243.01 o 
  -1  26   2    33470.59    31935.34    976.16 o 
   0  26   2      437.95      749.89    224.37 o 
   1  26   2    23369.33    22150.55    927.08 o 
   2  26   2      755.84      893.73    187.27 o 
   3  26   2    43324.77    41341.84   1156.50 o 
   4  26   2      367.80      140.97    291.50 o 
   5  26   2    19069.04    17202.44   1317.20 o 
   6  26   2        1.48      170.99    378.75 o 
   7  26   2     8425.77     7951.40    958.67 o 
   8  26   2       15.46      126.03    321.44 o 
   9  26   2     3674.86     3953.39    607.24 o 
  -9  27   2      107.44       16.65    314.00 o 
  -8  27   2       24.44      257.11    398.46 o 
  -7  27   2       62.12     -140.06    304.12 o 
  -6  27   2     3392.68     3913.57    761.15 o 
  -5  27   2    14067.46    14840.11    823.91 o 
  -4  27   2    13839.65    13172.44    602.36 o 
  -3  27   2    23561.17    23615.33    817.60 o 
  -2  27   2    21530.47    20939.03    752.07 o 
  -1  27   2     9333.56     9609.99    481.22 o 
   0  27   2        8.73       94.00    248.91 o 
   1  27   2      612.98     1302.98    262.72 o 
   2  27   2     1837.71     1892.02    250.31 o 
   3  27   2     4990.01     5842.57    385.20 o 
   4  27   2    15133.22    14596.12   1179.76 o 
   5  27   2     9485.76    10343.61   1020.60 o 
   6  27   2     1434.94      996.36    473.66 o 
   7  27   2     3711.47     3939.32    818.08 o 
   8  27   2      641.99      918.91    388.02 o 
   9  27   2       31.11      152.18    351.58 o 
  -9  28   2     4078.80     4247.25    920.19 o 
  -8  28   2      378.92       37.55    389.41 o 
  -7  28   2     3982.34     4964.37    912.58 o 
  -6  28   2     2925.88     2937.95    705.82 o 
  -5  28   2     1708.96     2279.07    543.05 o 
  -4  28   2     3974.21     4090.52    398.87 o 
  -3  28   2     1586.83     1428.82    243.49 o 
  -2  28   2    29813.17    28649.52    934.23 o 
  -1  28   2      414.22      739.65    190.92 o 
   0  28   2    37380.23    37241.27   1357.73 o 
   1  28   2      280.74      670.14    220.25 o 
   2  28   2    19410.72    18955.42    699.02 o 
   3  28   2      576.04     1384.55    227.10 o 
   4  28   2    25922.42    26962.30   1721.08 o 
   5  28   2       17.77     -132.97    265.45 o 
   6  28   2     8848.32     8287.69    985.56 o 
   7  28   2     1776.60     2056.27    623.85 o 
   8  28   2     3662.49     3100.40    638.24 o 
  -8  29   2     9283.12     8889.15   1265.07 o 
  -7  29   2     5756.89     5447.91    939.88 o 
  -6  29   2     1094.94     1376.51    537.06 o 
  -5  29   2       73.13      253.59    354.70 o 
  -4  29   2        9.04      198.03    202.94 o 
  -3  29   2      149.28      180.99    174.36 o 
  -2  29   2     1774.66     1907.41    274.55 o 
  -1  29   2     3006.99     3301.02    345.12 o 
   0  29   2     2292.63     2136.94    342.97 o 
   1  29   2      434.17      363.75    203.57 o 
   2  29   2      913.79      978.43    214.49 o 
   3  29   2     7477.85     7621.91    436.26 o 
   4  29   2     2371.77     1749.36    530.82 o 
   5  29   2     1495.23      905.51    455.73 o 
   6  29   2       52.42      513.09    432.60 o 
   7  29   2      594.14      767.57    491.16 o 
   8  29   2     3270.42     2497.05    522.91 o 
  -8  30   2      181.22      244.58    428.08 o 
  -7  30   2     4502.31     4944.40    933.62 o 
  -6  30   2        0.88      147.86    365.67 o 
  -5  30   2    12666.64    11617.39   1118.30 o 
  -4  30   2      196.38      408.65    208.70 o 
  -3  30   2     4138.58     4220.45    401.73 o 
  -2  30   2     2507.99     2705.65    334.80 o 
  -1  30   2    56354.37    53089.80   1475.74 o 
   0  30   2      998.82     1037.56    269.53 o 
   1  30   2     7402.59     6926.67    521.34 o 
   2  30   2      387.72      400.59    172.44 o 
   3  30   2    18989.12    18852.70   1387.12 o 
   4  30   2       10.42      -20.57    289.61 o 
   5  30   2    17087.02    17158.62   1403.76 o 
   6  30   2      141.01      286.13    401.09 o 
   7  30   2    17017.85    17853.32   1538.22 o 
   8  30   2       11.92      -66.00    334.32 o 
  -8  31   2      242.83      300.24    457.32 o 
  -7  31   2      549.65      433.91    422.13 o 
  -6  31   2     1925.54     1875.16    620.93 o 
  -5  31   2    10101.28     9949.03   1066.45 o 
  -4  31   2     7021.00     6253.47    749.05 o 
  -3  31   2    17688.65    17165.83    716.86 o 
  -2  31   2    13084.10    13511.37    619.86 o 
  -1  31   2     9882.23    11056.04    559.67 o 
   0  31   2      197.17      447.84    224.93 o 
   1  31   2      123.07      622.46    237.26 o 
   2  31   2     1001.53     1262.62    237.11 o 
   3  31   2    11405.02    13258.10   1155.95 o 
   4  31   2     5211.97     4901.65    836.84 o 
   5  31   2    10991.29    10557.85   1113.52 o 
   6  31   2     2265.25     2042.25    619.90 o 
   7  31   2     3365.88     3745.65    857.21 o 
  -7  32   2     2864.07     2081.16    661.62 o 
  -6  32   2      119.84      277.71    403.51 o 
  -5  32   2     2425.55     3037.04    703.38 o 
  -4  32   2     6611.81     6939.72    512.40 o 
  -3  32   2      393.00      709.71    224.84 o 
  -2  32   2    20183.22    18139.32    742.20 o 
  -1  32   2      230.26      743.29    215.19 o 
   0  32   2    17738.05    17687.27    894.96 o 
   1  32   2      304.59      895.47    221.13 o 
   2  32   2    23410.09    23182.65    837.85 o 
   3  32   2       15.56      298.29    345.01 o 
   4  32   2    19164.07    17451.94   1395.39 o 
   5  32   2     1097.57     1639.92    581.91 o 
   6  32   2     7721.81     7303.52   1099.69 o 
   7  32   2     2416.02     2559.53    757.39 o 
  -7  33   2     6324.86     6641.28   1102.56 o 
  -6  33   2     3309.37     3074.47    753.84 o 
  -5  33   2     1995.32     2458.67    683.93 o 
  -4  33   2      152.12      -80.35    308.57 o 
  -3  33   2      281.17      771.57    225.55 o 
  -2  33   2      170.75      535.28    216.81 o 
  -1  33   2      548.41      628.14    219.36 o 
   0  33   2     1017.01     1366.26    318.69 o 
   1  33   2      260.06      516.92    203.40 o 
   2  33   2     2240.72     2685.93    330.10 o 
   3  33   2      467.99      834.76    424.92 o 
   4  33   2     1509.62     2034.87    584.99 o 
   5  33   2       61.50      213.96    392.94 o 
   6  33   2      207.45      524.90    425.25 o 
  -6  34   2      242.62      674.21    517.95 o 
  -5  34   2    17486.89    16671.08   1431.05 o 
  -4  34   2        1.62      125.36    365.95 o 
  -3  34   2     5773.89     5679.34    463.27 o 
  -2  34   2      519.89      828.18    242.96 o 
  -1  34   2     3314.71     3323.62    386.37 o 
   0  34   2     2118.94     2272.78    485.99 o 
   1  34   2     1454.37     1081.89    251.60 o 
   2  34   2      711.68     1162.68    303.10 o 
   3  34   2     8281.39     7469.99    903.85 o 
   4  34   2       23.22      489.24    410.51 o 
   5  34   2    13528.82    13641.95   1310.73 o 
   6  34   2       90.70      354.87    423.17 o 
  -6  35   2      673.22      653.69    479.55 o 
  -5  35   2     9966.43    10006.37   1135.24 o 
  -4  35   2     1899.31     1676.15    580.28 o 
  -3  35   2    13819.24    13799.44    695.76 o 
  -2  35   2     5644.97     6371.12    476.79 o 
  -1  35   2     7563.05     7808.69    505.11 o 
   0  35   2      783.98      984.77    254.42 o 
   1  35   2      598.14     1043.07    252.20 o 
   2  35   2        2.76      175.06    352.53 o 
   3  35   2     7581.28    10021.31   1078.17 o 
   4  35   2     3229.70     3401.84    779.03 o 
   5  35   2     4408.26     4292.96    888.28 o 
  -5  36   2     3039.61     2921.06    776.26 o 
  -4  36   2     1392.52     1805.22    622.12 o 
  -3  36   2      744.61     1076.91    581.65 o 
  -2  36   2    19887.53    18929.48    806.19 o 
  -1  36   2       50.50      375.38    219.32 o 
   0  36   2    41294.47    38680.59   1255.76 o 
   1  36   2     1099.40     1516.96    289.20 o 
   2  36   2    26550.56    26788.60   1811.82 o 
   3  36   2      158.97      658.93    446.36 o 
   4  36   2    11527.91    10841.51   1165.31 o 
   5  36   2      329.42      468.05    469.28 o 
  -4  37   2      381.45     1240.14    558.92 o 
  -3  37   2      131.53      374.85    409.41 o 
  -2  37   2       59.45      606.49    291.83 o 
  -1  37   2        5.81      120.81    208.01 o 
   0  37   2       90.54      480.10    231.07 o 
   1  37   2      259.16      337.29    204.13 o 
   2  37   2     2231.73     1885.61    594.42 o 
   3  37   2      104.23      402.25    414.46 o 
   4  37   2      382.49      178.00    420.90 o 
  -4  38   2       60.04     -116.39    392.84 o 
  -3  38   2     4847.85     5024.03    915.70 o 
  -2  38   2       96.86      567.73    235.99 o 
  -1  38   2     1055.98     1525.30    370.33 o 
   0  38   2     1102.99     1336.84    304.12 o 
   1  38   2     1285.94     1013.41    487.56 o 
   2  38   2      674.69      806.53    464.94 o 
   3  38   2     7974.77     7336.34   1128.92 o 
  -3  39   2    10512.35     8963.23   1085.43 o 
  -2  39   2     1275.39     1864.69    492.98 o 
  -1  39   2     4821.35     5472.31    532.15 o 
   0  39   2      844.39     1183.86    338.26 o 
   1  39   2      435.64     1097.21    376.33 o 
   2  39   2       40.53      418.10    418.67 o 
  -1  40   2        0.36      629.64    264.92 o 
   0  40   2    28362.12    27382.64    930.68 o 
   1  40   2      490.61     1357.17    396.78 o 
 -12   1   3      165.55      105.08    193.15 o 
 -11   1   3     3842.14     3806.48    214.74 o 
 -10   1   3      973.87     1025.71    133.40 o 
  -9   1   3    10963.75    10025.32    252.90 o 
  -8   1   3    10202.30     9556.57    313.26 o 
  -7   1   3     3929.39     4263.17    161.17 o 
  -6   1   3      197.98      566.41     86.43 o 
  -5   1   3    36047.15    35046.43    450.15 o 
  -4   1   3     3731.16     2443.71    146.85 o 
  -3   1   3    33932.88    28826.49    367.94 o 
  -2   1   3    39905.99    33148.94    597.87 o 
  -1   1   3     5821.01     3988.27    155.71 o 
   0   1   3      193.61      234.07     31.30 o 
   1   1   3    10939.74     8302.76    326.59 o 
   2   1   3     3240.64     2845.51     79.13 o 
   3   1   3    26752.42    21161.29    623.75 o 
   4   1   3    53860.21    49974.51    856.59 o 
   5   1   3    17757.79    15572.49    238.78 o 
   6   1   3     4453.56     3782.75    131.03 o 
   7   1   3     4067.15     3614.37    146.64 o 
   8   1   3     7077.81     7004.63    196.54 o 
   9   1   3      706.74      943.74    111.54 o 
  10   1   3     3677.11     3898.13    183.12 o 
  11   1   3      182.13      145.32    139.89 o 
  12   1   3     1764.95     1653.26    238.41 o 
 -12   2   3      623.25      475.60    169.60 o 
 -11   2   3      364.60      311.05    139.30 o 
 -10   2   3      518.58      502.04    119.33 o 
  -9   2   3      310.86      632.53    111.57 o 
  -8   2   3       73.29     -242.42    129.55 o 
  -7   2   3       56.73       61.47     81.79 o 
  -6   2   3     3318.42     4055.96    143.17 o 
  -5   2   3      455.36      406.35     67.59 o 
  -4   2   3     9365.30    10506.71    176.00 o 
  -3   2   3      302.42      102.65     70.55 o 
  -2   2   3      710.20      467.64     50.95 o 
  -1   2   3      561.83      214.61     39.91 o 
   0   2   3      616.85      396.85     71.73 o 
   1   2   3      154.34      131.36     42.62 o 
   2   2   3    34330.94    40671.31    551.61 o 
   3   2   3     1228.90     1137.05     68.17 o 
   4   2   3      381.06      428.91     54.18 o 
   5   2   3        6.60      292.70     71.27 o 
   6   2   3      366.92      400.20     74.09 o 
   7   2   3      196.07      464.54     93.27 o 
   8   2   3     2238.47     2815.27    137.31 o 
   9   2   3       79.21     -117.58     95.62 o 
  10   2   3      764.33      986.45    151.83 o 
  11   2   3       68.78      -79.31    139.48 o 
  12   2   3      189.18      326.81    199.03 o 
 -12   3   3      859.74      669.41    202.48 o 
 -11   3   3        8.21     -224.63    126.99 o 
 -10   3   3     2903.41     2528.02    187.23 o 
  -9   3   3     4608.26     4809.94    179.03 o 
  -8   3   3     4862.13     5486.30    191.56 o 
  -7   3   3    16747.96    17118.37    338.43 o 
  -6   3   3      451.60      549.20     84.15 o 
  -5   3   3     1654.52     1245.86     90.16 o 
  -4   3   3     8401.30     6341.29    213.54 o 
  -3   3   3    49783.30    43996.32    611.19 o 
  -2   3   3    50757.39    48943.17    997.22 o 
  -1   3   3     2864.06     2363.30    224.15 o 
   0   3   3     7411.45     5866.81    203.38 o 
   1   3   3    49893.44    41742.10   2640.43 o 
   2   3   3       87.73        0.20     45.07 o 
   3   3   3    19767.94    16731.36    391.65 o 
   4   3   3    35469.97    29406.79    511.70 o 
   5   3   3    12040.83    10501.33    306.24 o 
   6   3   3     5485.21     4864.12    160.21 o 
   7   3   3     5162.88     4444.78    165.19 o 
   8   3   3     1952.50     2318.75    134.77 o 
   9   3   3     1043.00     1279.29    140.35 o 
  10   3   3     6011.27     4923.75    229.16 o 
  11   3   3     3569.41     3794.88    223.27 o 
  12   3   3     1367.88     1276.97    182.31 o 
 -12   4   3      107.11      106.66    152.79 o 
 -11   4   3      420.41      126.88    152.33 o 
 -10   4   3     1636.47     1338.23    155.23 o 
  -9   4   3      200.55      263.55    131.16 o 
  -8   4   3        2.39      -67.50     90.13 o 
  -7   4   3     3082.17     3497.49    168.51 o 
  -6   4   3      105.68      109.50     72.65 o 
  -5   4   3     6273.06     6499.73    147.92 o 
  -4   4   3      627.57      716.66     59.22 o 
  -3   4   3     7427.42     9089.04    158.08 o 
  -2   4   3     2314.74     1466.89    101.59 o 
  -1   4   3    19265.34    22089.31    516.43 o 
   0   4   3     1258.08      836.80    124.74 o 
   1   4   3     1731.15     1630.55     91.29 o 
   2   4   3      111.54       35.00     21.98 o 
   3   4   3       11.58      -92.55     46.28 o 
   4   4   3        1.61      -92.63     46.32 o 
   5   4   3      120.42      273.44     56.97 o 
   6   4   3      184.70      427.94     79.22 o 
   7   4   3      123.43       52.60     77.87 o 
   8   4   3        6.44      370.95    124.53 o 
   9   4   3    12805.12    13867.14    333.61 o 
  10   4   3       13.09      512.73    131.44 o 
  11   4   3       20.25      329.19    145.49 o 
  12   4   3       53.32      586.03    161.60 o 
 -12   5   3      373.91      416.60    158.18 o 
 -11   5   3     9454.90     9449.43    306.65 o 
 -10   5   3     1231.96     1511.62    160.23 o 
  -9   5   3     8927.53     8181.34    254.67 o 
  -8   5   3     7430.60     7504.88    236.96 o 
  -7   5   3     6885.45     7025.71    197.20 o 
  -6   5   3      876.18     1009.50    110.38 o 
  -5   5   3    14606.04    13525.39    343.56 o 
  -4   5   3    15087.54    14196.79    326.65 o 
  -3   5   3    61497.89    58806.20    971.24 o 
  -2   5   3    12497.65     9919.60    200.85 o 
  -1   5   3    46246.37    44130.18   1553.09 o 
   0   5   3     2137.10     1296.00    304.78 o 
   1   5   3    60771.75    56857.41   3735.98 o 
   2   5   3    19297.74    18205.30    312.83 o 
   4   5   3     2099.54     1731.54     89.17 o 
   5   5   3    26840.60    23954.57    366.18 o 
   6   5   3     6880.71     6616.49    195.50 o 
   7   5   3     4323.64     3687.62    193.90 o 
   8   5   3     1991.09     2122.66    158.72 o 
   9   5   3     1971.71     2306.40    174.62 o 
  10   5   3     4992.93     5314.23    233.47 o 
  11   5   3     2306.54     2504.56    243.69 o 
  12   5   3     3393.05     3677.88    231.67 o 
 -12   6   3     2284.46     2282.79    209.39 o 
 -11   6   3     1249.43     1578.31    175.89 o 
 -10   6   3      257.72       79.74    130.53 o 
  -9   6   3      345.01      484.27    125.12 o 
  -8   6   3      187.69      196.08    117.62 o 
  -7   6   3      312.41      119.48     91.11 o 
  -6   6   3     2571.91     3081.23    138.03 o 
  -5   6   3     1695.48     1371.51     98.06 o 
  -4   6   3      928.78     1083.31     75.22 o 
  -3   6   3     3442.96     2646.79    124.07 o 
  -2   6   3     1305.61     1629.74    124.87 o 
  -1   6   3     1552.99     1298.97    117.80 o 
   1   6   3       59.55      134.05    109.81 o 
   2   6   3     3639.13     4541.70    159.59 o 
   3   6   3      329.40      380.93     60.78 o 
   4   6   3     1561.87     2243.24    107.26 o 
   5   6   3       23.75      594.64     79.94 o 
   6   6   3     3642.07     3558.20    160.84 o 
   7   6   3      194.49      436.33    105.12 o 
   8   6   3     2949.95     3305.74    182.37 o 
   9   6   3      747.56      592.35    133.96 o 
  10   6   3      138.06      448.32    133.63 o 
  11   6   3      836.77      878.94    158.80 o 
  12   6   3       87.74      122.37    170.83 o 
 -12   7   3       67.89     -242.09    157.32 o 
 -11   7   3      420.90      691.49    153.58 o 
 -10   7   3     4043.37     3750.98    209.58 o 
  -9   7   3     8403.30     8261.75    251.06 o 
  -8   7   3     3055.00     3021.34    176.65 o 
  -7   7   3     9162.34     8860.41    262.37 o 
  -6   7   3       47.85      -47.34    160.72 o 
  -5   7   3     5301.66     4901.35    337.53 o 
  -4   7   3    22717.09    20857.57    281.84 o 
  -3   7   3     7943.90     7421.76    172.74 o 
  -2   7   3    50642.70    48504.46   1368.87 o 
  -1   7   3       94.27      166.82     72.36 o 
   1   7   3      130.50      159.59     61.58 o 
   2   7   3     6073.14     5705.86    224.59 o 
   3   7   3     2575.94     2634.96     94.98 o 
   4   7   3    49177.04    47198.48    679.52 o 
   5   7   3     9875.01     9595.93    270.39 o 
   6   7   3     8410.48     7797.49    363.52 o 
   7   7   3      567.25      388.89     99.25 o 
   8   7   3      206.31      391.92    115.09 o 
   9   7   3      660.77      795.08    133.35 o 
  10   7   3    14320.49    14288.72    463.59 o 
  11   7   3       75.96      -17.43    135.16 o 
  12   7   3     3751.04     3683.46    232.88 o 
 -12   8   3      615.46      444.62    160.75 o 
 -11   8   3      785.56      622.19    155.84 o 
 -10   8   3     1528.52     1709.59    159.24 o 
  -9   8   3     1378.10     1716.39    157.54 o 
  -8   8   3     1343.26      887.69    130.89 o 
  -7   8   3     7957.03     8661.61    254.83 o 
  -6   8   3       99.90      147.38     83.27 o 
  -5   8   3     9222.25     9182.08    199.41 o 
  -4   8   3     1170.39     1106.12     88.87 o 
  -3   8   3     3293.45     1524.22    135.52 o 
  -2   8   3     1976.55     1710.03    307.39 o 
  -1   8   3    35030.82    39667.13    919.76 o 
   0   8   3      286.59      153.86    131.60 o 
   1   8   3   106373.60   116801.25   2970.19 o 
   2   8   3       11.97       35.97     44.21 o 
   3   8   3       71.01       39.87     42.10 o 
   4   8   3      118.37      130.24     59.10 o 
   5   8   3     1593.44     1765.69    102.55 o 
   6   8   3      523.58      222.93     69.72 o 
   7   8   3     9941.84     9999.47    390.74 o 
   8   8   3     1845.11     1494.35    145.36 o 
   9   8   3     9153.38     9376.48    306.29 o 
  10   8   3      357.70      828.65    177.93 o 
  11   8   3      538.01      422.99    158.35 o 
 -12   9   3      708.11      682.51    164.74 o 
 -11   9   3     3535.74     3659.25    219.25 o 
 -10   9   3      146.86       43.67    121.14 o 
  -9   9   3     7217.98     6579.77    231.02 o 
  -8   9   3     6848.83     6936.33    223.96 o 
  -7   9   3     1207.07     1250.43    121.46 o 
  -6   9   3     2757.79     3056.14    151.00 o 
  -5   9   3    13737.24    13241.41    229.61 o 
  -4   9   3     2648.58     2093.48     98.77 o 
  -3   9   3    50641.14    49516.59    909.22 o 
  -2   9   3     3604.66     3350.76    252.91 o 
  -1   9   3    15529.72    13955.64    409.07 o 
   0   9   3     8174.15     6324.53    790.93 o 
   1   9   3      642.31      592.87    163.00 o 
   2   9   3      680.77      785.68     87.79 o 
   3   9   3    21229.39    20642.15    318.57 o 
   4   9   3    15896.85    15967.84    277.67 o 
   5   9   3    26765.59    24993.55    358.37 o 
   6   9   3     1731.23     1884.32    124.91 o 
   7   9   3     2597.24     2385.03    152.50 o 
   8   9   3     2249.71     1943.08    153.47 o 
   9   9   3       96.57      203.21    118.35 o 
  10   9   3     3011.21     2945.34    194.97 o 
  11   9   3     6976.12     6894.21    274.19 o 
 -12  10   3     1521.45     1978.51    255.85 o 
 -11  10   3     1419.24     1582.63    240.94 o 
 -10  10   3       20.55      -43.18    134.92 o 
  -9  10   3      601.32      478.67    135.39 o 
  -8  10   3     8505.40     8535.96    256.69 o 
  -7  10   3      371.83      316.86     94.24 o 
  -6  10   3     4433.64     4002.80    157.99 o 
  -5  10   3     6747.35     6488.32    179.23 o 
  -4  10   3     7787.47     8316.99    161.72 o 
  -3  10   3     6014.16     4886.47    246.68 o 
  -2  10   3     3104.21     2653.46    656.07 o 
  -1  10   3      907.64      860.06    112.84 o 
   1  10   3        5.67       -3.88     39.59 o 
   2  10   3    12053.92    13503.74    379.61 o 
   3  10   3     1377.28     1146.52     86.99 o 
   4  10   3     2524.91     3069.42    132.28 o 
   5  10   3       26.07      499.36     75.88 o 
   6  10   3    16852.08    18141.15    423.48 o 
   7  10   3        1.88      113.06    100.74 o 
   8  10   3     6134.36     6566.38    237.42 o 
   9  10   3      640.92      463.84    130.54 o 
  10  10   3     2357.77     2637.42    199.41 o 
  11  10   3      154.86      165.71    154.46 o 
 -12  11   3      207.00      239.56    187.43 o 
 -11  11   3      562.31      544.02    184.10 o 
 -10  11   3     7151.49     7140.00    327.59 o 
  -9  11   3     3379.70     3543.93    194.84 o 
  -8  11   3      431.07      195.46    109.92 o 
  -7  11   3     4396.98     4382.57    172.89 o 
  -6  11   3      149.39      -67.30     71.81 o 
  -5  11   3     5994.40     5637.96    224.39 o 
  -4  11   3    30624.21    30257.77    554.85 o 
  -3  11   3     4174.24     4262.65    197.34 o 
  -2  11   3    33932.94    32214.90   1576.76 o 
  -1  11   3       31.06      124.95     98.77 o 
   0  11   3      209.36      126.08     70.50 o 
   1  11   3       70.98      249.88    111.88 o 
   2  11   3    58972.48    59353.82   1793.57 o 
   3  11   3     2579.17     2451.93    113.04 o 
   4  11   3    15810.94    14030.32    247.00 o 
   5  11   3     7171.00     5650.66    237.17 o 
   6  11   3    10873.00    10766.02    281.60 o 
   7  11   3       82.75       87.86    131.25 o 
   8  11   3       36.55      -64.86    100.48 o 
   9  11   3      164.31      248.29    139.79 o 
  10  11   3     6914.96     6956.91    268.94 o 
  11  11   3      348.97      463.07    176.96 o 
 -11  12   3     1938.35     2306.46    248.72 o 
 -10  12   3     4316.36     4147.39    268.91 o 
  -9  12   3     4885.24     5028.27    224.09 o 
  -8  12   3      524.72      491.45    111.22 o 
  -7  12   3     9679.86     9845.91    237.36 o 
  -6  12   3      706.40      637.77    104.42 o 
  -5  12   3    15415.71    15105.33    250.82 o 
  -4  12   3     3407.60     3246.68    151.09 o 
  -3  12   3     3114.85     3598.05    304.60 o 
  -2  12   3      545.29      383.57    105.57 o 
  -1  12   3    58976.05    41256.23   1713.21 o 
   0  12   3      250.33      261.02     94.17 o 
   2  12   3      724.92      944.97    138.96 o 
   3  12   3       84.59       64.56     53.92 o 
   4  12   3        4.88      -52.06     91.46 o 
   5  12   3      311.63      440.04     87.36 o 
   6  12   3      395.92      401.71    103.72 o 
   7  12   3      405.37      561.67    116.06 o 
   8  12   3      575.42      432.64    112.61 o 
   9  12   3    12760.19    13334.81    371.74 o 
  10  12   3       56.63      447.92    159.51 o 
  11  12   3       33.06       -8.06    157.75 o 
 -11  13   3    14286.04    14467.66    592.95 o 
 -10  13   3      539.92      535.99    169.32 o 
  -9  13   3     2539.01     2459.06    271.18 o 
  -8  13   3      352.84      287.75    123.28 o 
  -7  13   3     3055.67     2717.27    171.95 o 
  -6  13   3     3608.92     3641.08    163.71 o 
  -5  13   3    10367.18    10243.06    273.29 o 
  -4  13   3        3.29       11.89     54.33 o 
  -3  13   3    29394.11    28298.03    971.91 o 
  -2  13   3     2404.98     2950.53    209.08 o 
  -1  13   3    65196.31    66623.62   1517.97 o 
   0  13   3     1100.89      960.15    150.54 o 
   1  13   3     1418.93     1622.52    274.01 o 
   2  13   3     1593.44     1516.51    216.60 o 
   3  13   3    16955.51    15571.40    417.81 o 
   4  13   3       39.03      -36.92     56.22 o 
   5  13   3    16085.22    14771.53    383.26 o 
   6  13   3      910.57      921.26    120.81 o 
   7  13   3       75.79       72.37    114.03 o 
   8  13   3     4007.96     4005.02    229.22 o 
   9  13   3     1750.54     2132.62    205.56 o 
  10  13   3     1327.60     1282.38    192.69 o 
  11  13   3     4031.94     3865.06    280.80 o 
 -11  14   3     4129.68     4402.46    392.30 o 
 -10  14   3      745.86      867.69    186.78 o 
  -9  14   3       74.92        5.30    126.51 o 
  -8  14   3      265.03      772.70    151.12 o 
  -7  14   3        7.36     -132.39     87.51 o 
  -6  14   3     3784.29     4084.39    206.55 o 
  -5  14   3     3377.43     2864.51    170.53 o 
  -4  14   3     9429.38    11062.58    286.88 o 
  -3  14   3    10114.44     9842.62   1237.26 o 
  -2  14   3     1816.31     1830.23    186.36 o 
  -1  14   3     2803.12     2963.10    314.29 o 
   1  14   3      995.39     1169.71    166.86 o 
   2  14   3    34874.36    38524.28   1105.05 o 
   3  14   3     1388.81     1550.34    158.39 o 
   4  14   3      898.20     1334.92    117.80 o 
   5  14   3        0.93      206.07    116.56 o 
   6  14   3    22893.96    23078.20    481.90 o 
   7  14   3        0.01      209.04    127.33 o 
   8  14   3    14045.79    15117.70    402.88 o 
   9  14   3      808.58      877.92    163.50 o 
  10  14   3     3412.14     4357.75    268.67 o 
  11  14   3      810.79      735.52    180.56 o 
 -11  15   3      931.74     1235.81    198.41 o 
 -10  15   3     7727.82     6980.36    319.52 o 
  -9  15   3      861.85     1234.69    172.12 o 
  -8  15   3     1164.13     1528.10    141.68 o 
  -7  15   3     1581.43     1368.23    160.55 o 
  -6  15   3      188.76      230.03    108.84 o 
  -5  15   3     2839.48     2720.25    170.51 o 
  -4  15   3    30666.89    30174.27    582.10 o 
  -3  15   3    10343.07    11196.45    451.76 o 
  -2  15   3    15758.71    14776.09    498.02 o 
  -1  15   3      582.47     1122.82    148.72 o 
   0  15   3     1590.55     1621.66    202.72 o 
   1  15   3     3608.61     3269.45    383.19 o 
   2  15   3    40567.30    45094.36   1282.03 o 
   3  15   3      121.18       40.32     83.17 o 
   4  15   3    20827.76    19369.38    416.86 o 
   5  15   3      367.62      465.41     99.17 o 
   6  15   3     5760.92     6117.06    290.32 o 
   7  15   3      428.64      364.84    101.58 o 
   8  15   3      152.82      224.99    116.84 o 
   9  15   3      145.02        6.51    126.58 o 
  10  15   3     6521.18     6857.48    309.37 o 
  11  15   3      123.61      145.71    154.06 o 
 -11  16   3       29.17      253.83    221.01 o 
 -10  16   3     7967.03     6969.85    436.70 o 
  -9  16   3     2554.48     3482.87    333.11 o 
  -8  16   3      850.35      865.80    186.50 o 
  -7  16   3     4404.54     4722.29    251.22 o 
  -6  16   3      166.31       68.55    163.92 o 
  -5  16   3    27253.39    28068.64    629.35 o 
  -4  16   3     1535.34     1555.46    128.73 o 
  -3  16   3     7348.05     8574.14    388.22 o 
  -2  16   3     2338.36     2232.60    213.21 o 
  -1  16   3    10010.47     9373.40    372.13 o 
   0  16   3        2.11      109.64    143.01 o 
   2  16   3     2034.29     1186.93    172.19 o 
   3  16   3     9738.83     9261.91    356.27 o 
   4  16   3       64.96       75.29     78.30 o 
   5  16   3     3197.42     3376.17    195.75 o 
   6  16   3      948.28      736.26    170.22 o 
   7  16   3    11000.57    11378.52    408.54 o 
   8  16   3       56.95       37.74    141.95 o 
   9  16   3     7506.10     7431.60    381.07 o 
  10  16   3       21.89      250.86    183.80 o 
  11  16   3      207.91      256.68    200.10 o 
 -11  17   3     2543.48     2254.40    321.60 o 
 -10  17   3       47.46      183.05    201.70 o 
  -9  17   3     2462.37     2710.47    307.92 o 
  -8  17   3     1236.07     1368.34    196.03 o 
  -7  17   3      968.21      922.01    162.44 o 
  -6  17   3     7133.71     7760.07    315.06 o 
  -5  17   3     8305.33     8031.24    436.76 o 
  -4  17   3     5460.23     5181.35    422.19 o 
  -3  17   3    21021.89    19583.97    640.61 o 
  -2  17   3       29.53        1.29     88.65 o 
  -1  17   3     3090.04     2941.30    221.78 o 
   0  17   3     2982.02     3070.55    263.31 o 
   1  17   3     3407.59     4347.84    302.08 o 
   2  17   3     4575.00     4314.03    310.20 o 
   3  17   3    25090.16    23447.38    848.95 o 
   4  17   3     7477.01     6119.09    261.11 o 
   5  17   3    11149.25    10601.49    585.19 o 
   6  17   3      456.01      257.53    127.39 o 
   7  17   3      384.94      435.01    150.08 o 
   8  17   3      681.47      590.29    211.55 o 
   9  17   3      304.25      434.43    187.80 o 
  10  17   3      808.68      707.16    211.54 o 
  11  17   3     4046.43     3905.98    359.19 o 
 -11  18   3     1396.93     1000.16    272.82 o 
 -10  18   3      373.40      245.08    213.10 o 
  -9  18   3      685.79      835.92    217.18 o 
  -8  18   3    20815.08    21697.88    624.97 o 
  -7  18   3      239.39      187.27    156.82 o 
  -6  18   3    22095.18    22325.22    645.82 o 
  -4  18   3    10422.00    10774.64   1224.95 o 
  -3  18   3     8111.99     8274.30    392.85 o 
  -2  18   3     8983.60     8911.98    388.13 o 
  -1  18   3       20.49      110.13     95.76 o 
   0  18   3    55456.67    57025.53   1691.13 o 
   1  18   3     2045.47     2053.93    246.47 o 
   2  18   3    45795.07    48333.82   1187.13 o 
   3  18   3      580.04      224.83    147.71 o 
   4  18   3      249.80      553.70    205.07 o 
   5  18   3      107.53       56.66    130.52 o 
   6  18   3    29693.05    31736.62    816.39 o 
   7  18   3     1354.28     1096.25    183.73 o 
   8  18   3    12395.20    13244.42    474.31 o 
   9  18   3      432.06      492.15    187.55 o 
  10  18   3     8576.36     9112.53    443.60 o 
 -11  19   3       58.13      -57.28    214.29 o 
 -10  19   3      848.92      643.82    466.34 o 
  -9  19   3      872.97     1177.21    236.88 o 
  -8  19   3       69.96      131.79    185.35 o 
  -7  19   3      113.60      299.42    167.68 o 
  -6  19   3     3189.78     3606.40    286.50 o 
  -5  19   3     9856.07     9055.33    979.74 o 
  -4  19   3    16788.60    17504.37   1201.72 o 
  -3  19   3    13161.77    11946.59    485.01 o 
  -2  19   3    14101.51    13467.53    506.07 o 
  -1  19   3      527.13     1133.63    169.33 o 
   0  19   3        3.69      387.35    138.71 o 
   1  19   3      288.42      654.32    158.66 o 
   2  19   3    19294.63    20104.77    618.18 o 
   3  19   3      506.41      738.87    160.45 o 
   4  19   3     6044.25     4575.89    889.89 o 
   5  19   3     5522.68     5051.45    733.92 o 
   6  19   3    19487.03    19564.42    604.46 o 
   7  19   3      123.52      315.40    175.68 o 
   8  19   3     1540.28     1487.51    214.02 o 
   9  19   3      131.37        6.37    163.77 o 
  10  19   3     3612.65     3891.01    345.03 o 
 -10  20   3     5554.21     6102.24    449.73 o 
  -9  20   3     5755.77     5524.06    392.55 o 
  -8  20   3     6365.15     5782.81    427.31 o 
  -7  20   3    15903.86    15621.72    553.56 o 
  -6  20   3      504.20      672.70    283.23 o 
  -5  20   3    14100.75    14003.60    774.09 o 
  -4  20   3     7064.88     7014.10    507.36 o 
  -3  20   3     1793.45     2186.94    248.55 o 
  -2  20   3      844.70     1068.25    179.08 o 
  -1  20   3    63723.48    66438.34   1608.77 o 
   0  20   3      765.23     1228.65    214.95 o 
   1  20   3    63826.97    63694.51   1884.77 o 
   2  20   3      353.63      353.07    190.20 o 
   3  20   3     1846.01     1977.43    502.23 o 
   4  20   3       63.68      376.59    195.25 o 
   5  20   3     7950.99     8615.65    859.81 o 
   6  20   3      122.39      185.72    162.84 o 
   7  20   3    24436.29    25771.58    756.48 o 
   8  20   3     2181.95     1812.34    265.48 o 
   9  20   3    13070.91    13469.11    504.27 o 
  10  20   3      153.27      200.18    187.67 o 
 -10  21   3      754.36      397.17    229.11 o 
  -9  21   3      976.43      760.76    223.12 o 
  -8  21   3        2.11       95.54    230.53 o 
  -7  21   3     2486.52     2610.54    280.49 o 
  -6  21   3     7797.74     7827.15    587.10 o 
  -5  21   3     2658.94     2237.58    378.46 o 
  -4  21   3    13106.51    12196.18    681.84 o 
  -3  21   3     8470.41     8423.41    421.22 o 
  -2  21   3     3169.99     2768.50    267.45 o 
  -1  21   3    10190.04    11595.09    477.76 o 
   0  21   3      663.68      898.22    199.40 o 
   1  21   3       20.37      377.39    137.69 o 
   2  21   3     1949.97     1830.86    202.97 o 
   3  21   3     5301.59     5239.16    349.68 o 
   4  21   3    15809.42    14341.51    679.09 o 
   5  21   3     6097.88     6183.89    730.76 o 
   6  21   3    13668.91    12062.60   1059.94 o 
   7  21   3      390.96      736.80    195.50 o 
   8  21   3     4254.37     4536.45    370.14 o 
   9  21   3       18.62      247.27    207.48 o 
  10  21   3      381.29      344.79    236.26 o 
 -10  22   3      123.46      255.61    305.76 o 
  -9  22   3      779.03      805.67    259.02 o 
  -8  22   3     8847.98     8126.51    675.53 o 
  -7  22   3     1393.83     1570.02    520.18 o 
  -6  22   3    36158.99    34281.41   1326.69 o 
  -5  22   3    10869.08    11552.31    690.26 o 
  -4  22   3      389.08      653.32    250.07 o 
  -3  22   3     9450.45     9319.66    452.09 o 
  -2  22   3     2431.84     2933.99    287.50 o 
  -1  22   3      844.86      966.09    174.16 o 
   0  22   3    14111.72    14550.13    667.04 o 
   1  22   3       61.94       43.03    117.15 o 
   2  22   3    36924.54    36399.38    996.49 o 
   3  22   3     1388.81     1080.18    173.87 o 
   4  22   3      730.26      895.89    244.13 o 
   5  22   3      158.08      280.77    313.69 o 
   6  22   3    13314.27    12851.03   1123.28 o 
   7  22   3      273.27      243.46    268.09 o 
   8  22   3    17903.21    18716.23    658.32 o 
   9  22   3     1108.72      961.81    255.12 o 
  10  22   3     5248.12     5414.38    448.27 o 
 -10  23   3     1925.41     1892.91    305.05 o 
  -9  23   3        2.59     -132.04    186.79 o 
  -8  23   3       61.10      156.97    366.10 o 
  -7  23   3       55.04       57.98    323.34 o 
  -6  23   3     2828.89     3289.35    651.37 o 
  -5  23   3    31615.28    29384.14   1186.48 o 
  -4  23   3     5018.65     5337.31    531.43 o 
  -3  23   3    13774.81    13010.60    548.25 o 
  -2  23   3     4878.93     5075.83    331.98 o 
  -1  23   3       16.12      234.51    127.35 o 
   0  23   3      134.50      345.65    154.82 o 
   1  23   3      264.03      479.65    164.09 o 
   2  23   3     8891.38     9266.52    420.12 o 
   3  23   3     4443.83     4057.79    301.99 o 
   4  23   3    14636.28    14406.68   1115.12 o 
   5  23   3     2157.57     1638.83    489.14 o 
   6  23   3     2617.71     2327.45    594.73 o 
   7  23   3     1228.47     1297.05    373.16 o 
   8  23   3       59.30      141.77    177.94 o 
   9  23   3     1259.24     1182.99    252.31 o 
 -10  24   3     9238.15     8100.74    494.77 o 
  -9  24   3     3224.95     3162.46    615.90 o 
  -8  24   3      926.34      567.10    443.71 o 
  -7  24   3    12410.67    12837.59   1168.60 o 
  -6  24   3        5.40      630.86    265.34 o 
  -5  24   3     8201.15     8881.15    617.95 o 
  -4  24   3      479.27      522.63    251.66 o 
  -3  24   3      459.03      645.40    184.10 o 
  -2  24   3      713.57      922.65    192.69 o 
  -1  24   3    19612.23    19800.62    691.19 o 
   0  24   3      175.92      228.31    155.07 o 
   1  24   3    33634.66    34576.13   1222.22 o 
   2  24   3        0.98      178.46    122.26 o 
   3  24   3    24823.91    24407.27    768.48 o 
   4  24   3       19.84      381.80    315.34 o 
   5  24   3     3867.15     3823.73    716.23 o 
   6  24   3      193.15      169.23    358.16 o 
   7  24   3    14421.98    16259.09    895.98 o 
   8  24   3        4.33       88.51    303.57 o 
   9  24   3    11816.37    12847.65    580.46 o 
  -9  25   3     1717.65     1788.70    322.75 o 
  -8  25   3      736.93      604.31    425.86 o 
  -7  25   3      351.50      837.81    464.52 o 
  -6  25   3     2879.36     2963.77    451.14 o 
  -5  25   3    10506.29    11043.94    687.23 o 
  -4  25   3     5326.97     6021.99    707.03 o 
  -3  25   3     3918.09     4324.58    372.30 o 
  -2  25   3     3036.04     2505.73    286.53 o 
  -1  25   3     1956.07     1949.27    253.86 o 
   0  25   3     1311.03     1402.22    311.50 o 
   1  25   3      485.08     1167.40    238.41 o 
   2  25   3     6149.11     6230.57    423.13 o 
   3  25   3    12421.27    11702.73    497.88 o 
   4  25   3    15129.90    13691.26   1126.87 o 
   5  25   3      278.08      764.62    404.17 o 
   6  25   3     4948.19     4935.63    850.07 o 
   7  25   3       34.64      254.05    308.98 o 
   8  25   3      385.38      241.05    313.68 o 
   9  25   3     1116.25     1015.37    272.89 o 
  -9  26   3      351.86      198.79    413.09 o 
  -8  26   3     6387.07     6984.75   1068.07 o 
  -7  26   3       64.06      237.71    337.92 o 
  -6  26   3    31477.62    28870.07   1622.43 o 
  -5  26   3     7950.46     7414.57    583.16 o 
  -4  26   3     5814.03     6977.45    544.65 o 
  -3  26   3     3492.04     3869.60    361.28 o 
  -2  26   3     7233.22     7262.33    516.66 o 
  -1  26   3      669.26      535.06    173.33 o 
   0  26   3    12842.03    12103.15    645.63 o 
   1  26   3      139.47      115.96    156.38 o 
   2  26   3    20306.37    19134.29    871.07 o 
   3  26   3      130.84      679.24    259.48 o 
   4  26   3      675.28     1334.20    449.21 o 
   5  26   3       32.53      119.75    342.30 o 
   6  26   3     7944.85     7364.57    897.29 o 
   7  26   3      404.10      359.96    502.48 o 
   8  26   3    20281.87    20153.26   1076.14 o 
   9  26   3      416.26      425.89    235.41 o 
  -9  27   3      894.77     1320.32    615.63 o 
  -8  27   3      584.23      652.67    469.76 o 
  -7  27   3      647.67      753.80    426.95 o 
  -6  27   3     4224.71     4131.93    780.91 o 
  -5  27   3     9816.34     8986.65    643.20 o 
  -4  27   3     2134.44     2722.24    337.53 o 
  -3  27   3     9852.76     9217.28    484.21 o 
  -2  27   3     1413.50     1611.28    244.48 o 
  -1  27   3      482.31      879.30    191.95 o 
   0  27   3     7492.07     7455.64    515.35 o 
   1  27   3        0.66      222.32    203.57 o 
   2  27   3     1978.50     2570.97    286.26 o 
   3  27   3     2574.29     2532.93    280.46 o 
   4  27   3     5068.04     5861.91    879.61 o 
   5  27   3     8846.34     8174.78    944.96 o 
   6  27   3     3291.49     3567.68    753.81 o 
   7  27   3       89.87      464.38    316.19 o 
   8  27   3      224.99      353.03    347.88 o 
  -9  28   3     2187.60     1271.16    561.57 o 
  -8  28   3     3375.29     3847.87    860.24 o 
  -7  28   3    22764.24    22574.24   1676.76 o 
  -6  28   3       28.13       42.53    335.53 o 
  -5  28   3    11071.68    10720.92    909.24 o 
  -4  28   3     1875.50     2044.55    302.73 o 
  -3  28   3       89.07      275.79    171.15 o 
  -2  28   3      910.79     1169.41    231.49 o 
  -1  28   3    33675.82    33442.91   1039.40 o 
   0  28   3        8.63      361.02    199.09 o 
   1  28   3    18591.50    18417.43    849.43 o 
   2  28   3       83.01      150.23    147.47 o 
   3  28   3    17218.96    16727.05   1272.38 o 
   4  28   3       65.68      198.75    319.27 o 
   5  28   3     3393.31     4149.10    768.68 o 
   6  28   3      624.68      777.33    452.92 o 
   7  28   3     5797.51     5654.58    791.13 o 
   8  28   3     1249.81     1294.66    424.36 o 
  -8  29   3     1126.38      867.97    513.05 o 
  -7  29   3      453.70      925.76    467.06 o 
  -6  29   3      415.24      693.50    435.21 o 
  -5  29   3     2880.88     3334.69    482.40 o 
  -4  29   3     5883.06     5719.91    478.38 o 
  -3  29   3     1216.78     1554.00    264.94 o 
  -2  29   3     1442.46     1375.42    249.12 o 
  -1  29   3     7288.99     8068.82    464.19 o 
   0  29   3      120.46      337.12    193.62 o 
   1  29   3     2007.69     2119.36    341.03 o 
   2  29   3     4409.69     3960.94    357.57 o 
   3  29   3     3245.66     3218.58    676.22 o 
   4  29   3    19294.78    17263.49   1361.43 o 
   5  29   3      502.30      765.51    451.02 o 
   6  29   3     9010.31     8472.71   1002.23 o 
   7  29   3      175.01      360.53    332.09 o 
   8  29   3      236.11      -48.78    367.54 o 
  -8  30   3     5550.52     4623.24    937.14 o 
  -7  30   3      174.62      645.78    466.29 o 
  -6  30   3     9311.53     8648.74   1000.62 o 
  -5  30   3     3464.52     4210.04    524.75 o 
  -4  30   3     1308.60     1923.02    310.76 o 
  -3  30   3     7817.92     8124.44    485.36 o 
  -2  30   3     9911.39    10504.96    542.86 o 
  -1  30   3     3642.90     3888.46    378.74 o 
   0  30   3     5691.59     6294.98    691.84 o 
   1  30   3        6.57      532.94    399.85 o 
   2  30   3    18948.32    18867.35    718.08 o 
   3  30   3      383.73      492.56    349.86 o 
   4  30   3      178.21      -16.51    320.76 o 
   5  30   3        8.15      123.53    346.52 o 
   6  30   3    14857.87    14927.38   1341.11 o 
   7  30   3       93.76      217.54    421.16 o 
   8  30   3    11236.10    10879.18    851.20 o 
  -8  31   3       23.40      405.87    432.84 o 
  -7  31   3      207.89      318.17    398.10 o 
  -6  31   3     1706.90     1962.73    651.42 o 
  -5  31   3     7779.02     7720.58    921.23 o 
  -4  31   3     2094.93     2006.62    332.42 o 
  -3  31   3    22252.95    22178.40    838.55 o 
  -2  31   3       61.14      381.59    185.59 o 
  -1  31   3     1984.22     2283.16    304.59 o 
   0  31   3     2107.92     3108.67    423.48 o 
   1  31   3      961.91     1037.10    262.76 o 
   2  31   3     2679.58     3010.99    331.39 o 
   3  31   3     3897.36     4080.93    753.34 o 
   4  31   3     2775.93     3649.83    756.10 o 
   5  31   3     6267.20     5488.75    931.99 o 
   6  31   3      928.33     1795.70    607.10 o 
   7  31   3      444.84      942.25    386.79 o 
  -7  32   3    11010.99    10897.39   1219.70 o 
  -6  32   3      284.82     1011.87    497.23 o 
  -5  32   3     7061.48     7908.14   1119.75 o 
  -4  32   3      417.42      543.69    366.29 o 
  -3  32   3      272.55      570.74    208.89 o 
  -2  32   3      120.14      618.87    211.97 o 
  -1  32   3    22568.15    21633.51    825.40 o 
   0  32   3       44.01      164.79    170.76 o 
   1  32   3    35764.91    33547.53   1318.78 o 
   2  32   3        0.08      309.92    220.36 o 
   3  32   3     7186.20     7973.63    905.13 o 
   4  32   3       71.47      301.51    371.01 o 
   5  32   3     1196.77     1467.88    575.40 o 
   6  32   3      141.84      697.27    477.25 o 
   7  32   3     8236.10     9616.42    825.66 o 
  -7  33   3     1825.97     2791.96    746.64 o 
  -6  33   3      449.79      186.33    421.83 o 
  -5  33   3     2461.99     3440.44    766.81 o 
  -4  33   3     5792.26     5519.91    630.38 o 
  -3  33   3     1189.71     1437.72    282.71 o 
  -2  33   3     5548.10     5415.48    476.75 o 
  -1  33   3        1.60      319.56    192.47 o 
   0  33   3      486.24      694.51    215.68 o 
   1  33   3     1747.54     2280.08    313.09 o 
   2  33   3     6975.19     6646.31    959.05 o 
   3  33   3      851.09     1234.07    501.64 o 
   4  33   3    14762.82    15446.50   1333.34 o 
   5  33   3        3.72      403.55    396.87 o 
   6  33   3     4917.08     3508.50    811.41 o 
  -6  34   3    13819.63    16988.30   1488.62 o 
  -5  34   3     1894.93     2630.91    721.12 o 
  -4  34   3      538.63     1516.13    357.18 o 
  -3  34   3     2544.43     3054.91    581.51 o 
  -2  34   3     2125.46     2256.30    341.64 o 
  -1  34   3      777.50      982.78    247.23 o 
   0  34   3    15599.30    14705.21    684.43 o 
   1  34   3        8.05      316.42    191.96 o 
   2  34   3    13403.29    13201.62   1190.61 o 
   3  34   3        0.54      319.23    367.08 o 
   4  34   3      961.12     1255.03    495.41 o 
   5  34   3       49.63      124.66    369.26 o 
   6  34   3     2305.10     2091.79    673.03 o 
  -6  35   3     1984.72     1832.13    653.99 o 
  -5  35   3     5040.87     5016.77    949.78 o 
  -4  35   3      108.52       44.18    378.63 o 
  -3  35   3    11494.83    11388.15    615.51 o 
  -2  35   3       13.92      294.17    204.79 o 
  -1  35   3     5916.99     5769.45    492.92 o 
   0  35   3      207.09      512.24    217.12 o 
   1  35   3        5.60      130.59    177.74 o 
   2  35   3      607.88      308.73    376.60 o 
   3  35   3     9511.94     9479.78   1054.97 o 
   4  35   3     4669.78     4942.90    896.57 o 
   5  35   3     2809.23     2451.14    718.03 o 
  -5  36   3     4395.67     5137.27    972.19 o 
  -4  36   3        0.74      521.59    431.16 o 
  -3  36   3       14.10      360.71    227.14 o 
  -2  36   3      147.95      687.68    263.52 o 
  -1  36   3    10514.35     9889.52    573.98 o 
   0  36   3       87.86      801.81    243.57 o 
   1  36   3    14500.80    13042.10    802.32 o 
   2  36   3       50.01      642.28    425.27 o 
   3  36   3     2672.50     2934.02    731.75 o 
   4  36   3       78.47      271.16    378.47 o 
   5  36   3       33.14      227.96    430.56 o 
  -4  37   3     1962.15     1461.26    595.86 o 
  -3  37   3      320.46      523.59    376.56 o 
  -2  37   3     4482.08     4932.70    626.41 o 
  -1  37   3       87.40      483.85    234.81 o 
   0  37   3       65.63      530.98    229.44 o 
   1  37   3      783.29     1024.10    476.66 o 
   2  37   3    10126.25    10484.55   1113.92 o 
   3  37   3        1.34      280.55    390.62 o 
   4  37   3     6697.56     5774.38   1007.39 o 
  -4  38   3      265.14      861.79    541.77 o 
  -3  38   3     2020.13     2501.32    723.50 o 
  -2  38   3     1491.01     2402.97    353.33 o 
  -1  38   3     1699.06     1834.55    379.38 o 
   0  38   3     3785.55     4495.73    481.79 o 
   1  38   3      121.13      353.76    301.55 o 
   2  38   3     2808.13     3459.97    772.04 o 
   3  38   3        0.08      275.80    413.21 o 
  -3  39   3    10333.26     9223.40   1089.49 o 
  -2  39   3       81.99      687.23    413.25 o 
  -1  39   3     6207.89     7093.11    567.14 o 
   0  39   3      442.52      723.04    227.25 o 
   1  39   3        0.21       87.26    290.35 o 
   2  39   3       61.35        8.44    356.23 o 
  -1  40   3     8384.86     8202.90    579.41 o 
   0  40   3      226.83      986.85    510.34 o 
 -12   0   4     1841.54     2137.64    304.36 o 
 -11   0   4       72.55     -295.57    147.79 o 
 -10   0   4     1571.40     1720.18    207.87 o 
  -9   0   4     6447.12     6633.81    308.70 o 
  -8   0   4    12003.67    12241.46    476.08 o 
  -7   0   4     6826.64     6078.45    261.98 o 
  -6   0   4    24325.89    26663.58    541.08 o 
  -5   0   4    66241.14    61525.00   1023.45 o 
  -4   0   4    15276.99    18149.47    431.97 o 
  -3   0   4    81545.88    71207.82   1304.13 o 
  -2   0   4   826864.25   873088.56  69494.63 o 
  -1   0   4      370.75      211.92     41.62 o 
   0   0   4     8578.57    10316.42    195.17 o 
   1   0   4    11364.49     7214.78    278.44 o 
   2   0   4   585282.81   643215.69  10693.04 o 
   3   0   4     1153.55      717.13     97.05 o 
   4   0   4   211168.94   232260.39   3016.65 o 
   5   0   4     1205.02      950.38    101.33 o 
   6   0   4     5619.33     6361.05    229.06 o 
   7   0   4      954.34     1016.66    137.77 o 
   8   0   4     1843.71     1721.85    188.58 o 
   9   0   4      172.67      265.42    150.86 o 
  10   0   4      639.69      315.91    167.71 o 
  11   0   4      353.26      791.77    266.61 o 
  12   0   4      148.18      328.42    272.44 o 
 -12   1   4     7513.82     7482.17    335.17 o 
 -11   1   4     1114.48      807.31    154.74 o 
 -10   1   4    12864.58    12042.75    284.14 o 
  -9   1   4      270.25      214.06    108.15 o 
  -8   1   4    14892.67    13860.50    292.23 o 
  -7   1   4    14711.52    14939.30    281.61 o 
  -6   1   4        6.49      -18.52     65.02 o 
  -5   1   4    69129.38    64995.11    756.75 o 
  -4   1   4      231.06      107.05     65.77 o 
  -3   1   4   229455.83   209639.34   5397.09 o 
  -2   1   4     4610.91     1895.12     93.05 o 
  -1   1   4     4105.42     3207.27    106.15 o 
   0   1   4    10110.30     9091.85    170.82 o 
   1   1   4     9294.15     7671.59    214.82 o 
   2   1   4    14361.31    14894.81    192.26 o 
   3   1   4     9253.24     7431.96    163.29 o 
   4   1   4    29733.21    27072.23    379.51 o 
   5   1   4    25088.81    22195.07    283.91 o 
   6   1   4     2649.48     2540.98    110.98 o 
   7   1   4    11371.31     9809.91    205.35 o 
   8   1   4    13936.62    13381.42    251.52 o 
   9   1   4     1337.61     1290.15    121.65 o 
  10   1   4     5286.91     4614.78    195.58 o 
  11   1   4       66.62      236.53    140.56 o 
  12   1   4     6324.95     5790.22    319.76 o 
 -12   2   4    15310.90    15032.78    381.39 o 
 -11   2   4      255.58       19.91    150.30 o 
 -10   2   4    43707.57    43118.65    618.84 o 
  -9   2   4     7998.72     8429.51    232.45 o 
  -8   2   4    35883.12    33572.51    495.79 o 
  -7   2   4    75911.24    80912.53    957.79 o 
  -6   2   4     6762.41     6309.91    170.63 o 
  -5   2   4    82850.28    85133.05    943.03 o 
  -4   2   4        3.74       43.11     42.18 o 
  -3   2   4    98401.10   110324.93   1339.47 o 
  -2   2   4     3729.90     2522.73    110.44 o 
  -1   2   4       10.90       -1.99     27.04 o 
   0   2   4       22.48      -70.02     35.01 o 
   1   2   4    16021.64    16078.38    431.34 o 
   2   2   4       11.96      -87.14     43.57 o 
   3   2   4    28699.20    29230.18    387.43 o 
   4   2   4     1450.54     1173.10     71.07 o 
   5   2   4   107779.42   114465.70   1271.16 o 
   6   2   4      215.93      251.08     70.40 o 
   7   2   4   168030.58   175672.84   1684.57 o 
   8   2   4       18.93      -82.90     80.89 o 
   9   2   4    75062.85    76577.34    868.11 o 
  10   2   4     1498.82     1470.80    163.65 o 
  11   2   4    17082.42    16506.61    405.13 o 
  12   2   4     4024.78     4098.92    282.72 o 
 -12   3   4     4906.59     4710.43    255.12 o 
 -11   3   4       19.85     -272.97    136.49 o 
 -10   3   4    31422.02    29236.50    495.83 o 
  -9   3   4     2338.99     2463.49    150.17 o 
  -8   3   4     8135.98     7254.83    210.25 o 
  -7   3   4    29396.99    31034.47    496.56 o 
  -6   3   4     2762.10     2953.86    124.08 o 
  -5   3   4   103190.74   103676.54   1130.09 o 
  -4   3   4        6.56      -16.72     51.00 o 
  -3   3   4    60324.47    58483.11    874.55 o 
  -2   3   4    13929.17    14204.78    252.57 o 
  -1   3   4    11543.22     9903.35    445.57 o 
   0   3   4      374.32      237.71     43.22 o 
   1   3   4    77966.12    66586.09   1506.48 o 
   2   3   4     9716.22     9668.30    178.39 o 
   3   3   4    18365.64    17121.08    328.82 o 
   4   3   4    10319.06     8575.76    202.11 o 
   5   3   4    27138.37    24636.32    337.60 o 
   6   3   4     5944.93     5449.15    181.33 o 
   7   3   4    14707.07    14280.81    278.12 o 
   8   3   4     4207.52     4248.33    154.40 o 
   9   3   4     1829.26     1894.28    151.87 o 
  10   3   4     8345.92     7642.86    262.71 o 
  11   3   4      622.02      280.82    147.60 o 
  12   3   4    11703.64     9851.38    372.11 o 
 -12   4   4     1454.88     2027.68    277.40 o 
 -11   4   4      119.32     -263.63    131.82 o 
 -10   4   4     1362.56     1220.65    155.75 o 
  -9   4   4     1767.85     1393.81    150.24 o 
  -8   4   4     9242.81     9503.25    232.01 o 
  -7   4   4     5759.06     5480.95    193.72 o 
  -6   4   4    15688.29    16601.87    275.52 o 
  -5   4   4    34954.10    31382.49    451.95 o 
  -4   4   4     5619.08     6112.70    136.19 o 
  -3   4   4    36061.59    32045.49    800.13 o 
  -2   4   4   249525.00   272967.28   3592.84 o 
  -1   4   4    11308.54     7996.39    857.63 o 
   0   4   4   205049.30   233309.92   3776.76 o 
   1   4   4    17706.36    14854.17    626.43 o 
   2   4   4   513496.19   564685.38  13658.03 o 
   3   4   4     2913.79     2363.08     82.84 o 
   4   4   4   102724.39   111305.48   1223.32 o 
   5   4   4       12.87       76.34     44.69 o 
   6   4   4       96.14      113.44     66.77 o 
   7   4   4       54.50      117.16     65.67 o 
   8   4   4      142.85      315.51    118.16 o 
   9   4   4      329.74      429.60    117.34 o 
  10   4   4     1198.58     1189.60    155.72 o 
  11   4   4      183.10       38.42    138.73 o 
  12   4   4     1331.34     1595.89    188.51 o 
 -12   5   4     6932.33     7136.10    294.62 o 
 -11   5   4      737.19      308.69    144.81 o 
 -10   5   4     4735.11     4664.15    217.91 o 
  -9   5   4      104.18     -215.53    111.70 o 
  -8   5   4     1638.58     1686.58    149.76 o 
  -7   5   4    10364.05    10644.41    247.30 o 
  -6   5   4        6.96      -58.92     55.20 o 
  -5   5   4    99804.88   100075.40   1446.39 o 
  -4   5   4      864.52      851.32    102.57 o 
  -3   5   4    59446.88    55244.82   1013.90 o 
  -2   5   4    13597.71    14821.94    272.38 o 
  -1   5   4    71666.02    67099.16   1850.91 o 
   0   5   4    16147.35    15809.07    564.41 o 
   1   5   4    79821.83    73039.67   6030.75 o 
   2   5   4    54343.20    52667.98    846.39 o 
   3   5   4    31560.48    25757.19    506.45 o 
   4   5   4     2202.67     2066.30     95.57 o 
   5   5   4    73447.59    68830.06   1008.77 o 
   6   5   4      532.57      564.00     73.84 o 
   7   5   4    17483.31    15911.51    372.26 o 
   8   5   4     5870.31     5857.95    220.20 o 
   9   5   4     1770.71     1978.99    164.65 o 
  10   5   4     6365.57     6320.35    246.80 o 
  11   5   4       21.47        4.93    137.00 o 
  12   5   4     9661.60     9788.43    366.27 o 
 -12   6   4    10963.41    10756.46    333.91 o 
 -11   6   4       99.26      150.63    141.32 o 
 -10   6   4    30682.27    29469.45    497.97 o 
  -9   6   4    13459.79    14167.98    314.74 o 
  -8   6   4    18263.06    18037.54    352.89 o 
  -7   6   4    40401.61    43369.74    659.75 o 
  -6   6   4     6437.92     6093.90    174.24 o 
  -5   6   4    63298.59    65905.98   1121.76 o 
  -4   6   4        3.14      -28.21     53.62 o 
  -3   6   4    10621.90     9521.73    210.61 o 
  -2   6   4     5331.22     4268.83    156.82 o 
  -1   6   4    36856.57    43415.57   1108.63 o 
   0   6   4       77.45      -26.52     77.63 o 
   1   6   4     5718.52     5994.80    181.92 o 
   2   6   4      381.82      294.40     51.60 o 
   3   6   4    19092.18    20153.93    322.56 o 
   4   6   4      309.06      250.58     45.60 o 
   5   6   4   136493.30   143399.05   1571.34 o 
   6   6   4        6.12      -57.34     53.28 o 
   7   6   4   131495.16   136051.81   1626.00 o 
   8   6   4      717.71      466.26    117.72 o 
   9   6   4    69560.07    71418.12    970.73 o 
  10   6   4     3386.45     3567.87    198.22 o 
  11   6   4     3680.03     3728.79    229.62 o 
 -12   7   4     3176.78     2865.69    222.11 o 
 -11   7   4      239.37      264.84    140.71 o 
 -10   7   4    20624.20    19397.30    450.66 o 
  -9   7   4    10997.55    11252.74    284.69 o 
  -8   7   4     9654.77     9186.30    292.06 o 
  -7   7   4    17907.66    17963.34    354.97 o 
  -6   7   4     1774.02     1649.32    121.93 o 
  -5   7   4    42385.77    42920.84    606.83 o 
  -4   7   4       54.25     -120.61     60.31 o 
  -3   7   4    40952.95    39768.21    622.37 o 
  -2   7   4     7651.47     6184.19    316.21 o 
  -1   7   4     4657.07     4731.24    207.47 o 
   1   7   4     4935.39     4140.90    433.41 o 
   2   7   4    29167.92    26325.92    534.97 o 
   3   7   4      932.69     1061.11     88.70 o 
   4   7   4    60836.80    59874.84    748.63 o 
   5   7   4     7062.27     5917.38    157.61 o 
   6   7   4      510.87      180.43     49.77 o 
   7   7   4      422.11      610.18    112.44 o 
   8   7   4     1422.36     1632.12    145.19 o 
   9   7   4      240.12      260.02    118.76 o 
  10   7   4    12178.67    11203.03    313.53 o 
  11   7   4      734.32      761.53    155.04 o 
 -12   8   4     1720.69     1997.07    205.82 o 
 -11   8   4       35.29      -78.39    132.24 o 
 -10   8   4      452.35      491.53    132.33 o 
  -9   8   4      147.52     -173.84    113.01 o 
  -8   8   4     4547.83     5348.53    207.17 o 
  -7   8   4     3196.04     2891.07    162.19 o 
  -6   8   4    20835.70    21663.02    332.71 o 
  -5   8   4    34028.11    32333.07    479.95 o 
  -4   8   4    41274.11    42941.58   1135.84 o 
  -3   8   4    34190.64    31117.58    613.77 o 
  -1   8   4    10263.99     8704.42    800.09 o 
   1   8   4     1410.90     1227.66    126.72 o 
   2   8   4   376997.75   417526.94   7382.15 o 
   3   8   4       57.93       49.37     42.38 o 
   4   8   4   124707.88   139137.17   1503.70 o 
   5   8   4      215.56      198.08     68.81 o 
   6   8   4       44.37      122.65     57.42 o 
   7   8   4      138.68      152.78    101.59 o 
   8   8   4      124.66      109.93    105.73 o 
   9   8   4       96.05      168.45    114.93 o 
  10   8   4      644.74      708.32    143.03 o 
  11   8   4      189.48      152.62    206.17 o 
 -12   9   4     5675.72     5736.25    298.21 o 
 -11   9   4     1971.12     2079.07    187.13 o 
 -10   9   4     5396.61     5558.18    227.95 o 
  -9   9   4      834.37      870.42    137.35 o 
  -8   9   4      617.93      479.56    122.04 o 
  -7   9   4      354.58      353.89     97.17 o 
  -6   9   4      183.23      312.94     94.06 o 
  -5   9   4    46289.06    45000.41    565.95 o 
  -4   9   4     3210.75     4027.79    125.04 o 
  -3   9   4   131181.06   123778.91   1936.47 o 
  -1   9   4    67748.70    65795.93   1786.58 o 
   1   9   4    10949.00    10220.94    582.78 o 
   2   9   4    17783.64    17632.58    355.22 o 
   3   9   4    46861.99    43888.70    953.77 o 
   4   9   4    15478.22    17380.11    260.08 o 
   5   9   4    23588.51    21155.02    398.86 o 
   6   9   4     5479.57     5545.93    178.86 o 
   7   9   4      469.22      589.79    112.10 o 
   8   9   4     5839.50     5746.09    214.27 o 
   9   9   4     1205.31     1022.79    138.95 o 
  10   9   4     7809.21     7369.52    260.80 o 
  11   9   4     1508.02     1447.73    171.66 o 
 -12  10   4    12557.60    13277.55    480.84 o 
 -11  10   4     1439.17     1743.12    271.48 o 
 -10  10   4    36602.52    36807.46    615.03 o 
  -9  10   4     7823.47     8581.73    271.31 o 
  -8  10   4    13889.85    13800.16    319.56 o 
  -7  10   4    26627.40    28201.12    416.91 o 
  -6  10   4     4049.22     3936.71    151.72 o 
  -5  10   4    51750.02    52840.53    644.92 o 
  -4  10   4       29.22       12.78     41.63 o 
  -3  10   4    48886.96    52264.98   1296.93 o 
  -2  10   4     3355.50     2050.53    761.32 o 
  -1  10   4    15261.64    17094.11    602.84 o 
   0  10   4      321.52      219.32    117.83 o 
   1  10   4     1842.06     1781.65    161.34 o 
   2  10   4     2261.47     2299.09    245.97 o 
   3  10   4    26239.43    27774.23    489.65 o 
   4  10   4      439.53      749.27     59.93 o 
   5  10   4    91474.72    96660.71   1090.89 o 
   6  10   4      164.78      267.32     85.55 o 
   7  10   4    81214.51    83760.59   1155.02 o 
   8  10   4      308.97      236.24    112.01 o 
   9  10   4    47968.58    47618.80   1130.62 o 
  10  10   4     1459.28     1502.12    195.30 o 
  11  10   4     7121.59     7260.23    327.75 o 
 -12  11   4     2738.99     2924.21    276.33 o 
 -11  11   4        5.56     -218.91    149.72 o 
 -10  11   4    24286.81    23702.51    479.32 o 
  -9  11   4    15081.42    15982.28    353.53 o 
  -8  11   4    10905.67    11025.63    277.82 o 
  -7  11   4    37729.90    38119.47    552.96 o 
  -6  11   4     1517.86     1451.26    106.02 o 
  -5  11   4    33061.30    33578.92    491.57 o 
  -4  11   4      783.81      728.29    145.81 o 
  -3  11   4    38393.70    39329.04    967.22 o 
  -2  11   4    24851.72    24167.43    665.47 o 
  -1  11   4      545.18      378.70    138.81 o 
   0  11   4      825.36     1319.10    214.11 o 
   1  11   4      298.55      269.87    231.97 o 
   2  11   4    44056.08    42403.77   1377.50 o 
   3  11   4    10875.70    11368.87    243.31 o 
   4  11   4    20927.40    19332.54    299.88 o 
   5  11   4    11439.51    11016.22    260.21 o 
   6  11   4     5153.22     4858.12    178.31 o 
   7  11   4     4576.89     4658.76    200.96 o 
   8  11   4     1143.89     1159.82    165.05 o 
   9  11   4     5561.26     5932.96    241.26 o 
  10  11   4    21237.08    20579.72    454.13 o 
  11  11   4     3232.37     3503.03    270.77 o 
 -11  12   4      148.11       91.28    162.62 o 
 -10  12   4      107.65       98.01    216.68 o 
  -9  12   4     2052.65     1801.07    156.84 o 
  -8  12   4     1326.55     1502.83    140.50 o 
  -7  12   4     2895.33     2616.82    140.60 o 
  -6  12   4     1608.08     2006.48    126.83 o 
  -5  12   4    15858.43    15426.53    269.72 o 
  -4  12   4    14274.71    13565.55    324.19 o 
  -3  12   4    24391.24    22083.88    816.82 o 
  -2  12   4    70858.63    72585.70   1645.74 o 
  -1  12   4    11524.22    10704.97    709.70 o 
   0  12   4   282796.16   304943.38   7610.50 o 
   1  12   4      615.31      494.56    142.36 o 
   2  12   4   255009.67   269676.44   5489.10 o 
   3  12   4       66.31       71.10     53.19 o 
   4  12   4   102644.84   110315.20   1651.62 o 
   5  12   4      244.68      407.56     86.82 o 
   6  12   4      367.58      604.49     91.05 o 
   7  12   4       69.76       25.07     91.09 o 
   8  12   4       42.72      107.19     98.77 o 
   9  12   4        1.30      258.73    118.44 o 
  10  12   4        7.56      291.68    151.05 o 
  11  12   4      179.50       -7.50    155.39 o 
 -11  13   4     2589.51     2713.34    369.01 o 
 -10  13   4      777.47      993.04    185.58 o 
  -9  13   4     1148.82     1085.98    177.02 o 
  -8  13   4     3343.64     3588.36    200.23 o 
  -7  13   4       13.22       19.33    110.09 o 
  -6  13   4     3202.74     3417.95    180.26 o 
  -5  13   4    41123.33    39394.77    816.05 o 
  -4  13   4     5276.19     5537.02    174.13 o 
  -3  13   4    83353.77    77925.82   2472.71 o 
  -2  13   4     6551.66     6397.38    301.29 o 
  -1  13   4   114575.81   105674.54   2299.54 o 
   0  13   4    28614.99    31384.75    980.03 o 
   2  13   4    15460.23    16208.50    461.89 o 
   3  13   4    11265.84     9950.22    245.39 o 
   4  13   4       40.23       -5.57     77.61 o 
   5  13   4    44055.84    39583.34    743.53 o 
   6  13   4     3818.09     4311.45    201.75 o 
   7  13   4     4727.20     4461.81    262.74 o 
   8  13   4     4131.75     4109.77    238.46 o 
   9  13   4      612.07      864.12    160.88 o 
  10  13   4     4254.18     4556.67    275.70 o 
  11  13   4      900.26     1214.22    203.51 o 
 -11  14   4     1342.09     1845.19    242.54 o 
 -10  14   4    23571.65    23852.43    603.18 o 
  -9  14   4    14873.37    14637.00    408.93 o 
  -8  14   4    17295.61    16188.70    387.81 o 
  -7  14   4    11845.74    12623.63    404.35 o 
  -6  14   4     7575.29     7429.41    258.02 o 
  -5  14   4    37743.27    37297.04   1212.47 o 
  -4  14   4        5.27      -74.50     63.63 o 
  -3  14   4    60599.73    63875.21   1876.41 o 
  -2  14   4     1484.00     1634.24    176.53 o 
  -1  14   4     4090.98     3903.50    233.50 o 
   0  14   4      117.37       53.30    111.59 o 
   1  14   4    28587.95    31475.96    985.60 o 
   2  14   4     1714.34     2019.60    157.34 o 
   3  14   4    25412.53    25506.68    604.01 o 
   4  14   4      226.53      352.62     84.24 o 
   5  14   4    67915.02    69088.98   1131.60 o 
   6  14   4       10.60      126.87    108.61 o 
   7  14   4    68684.07    70706.13   1140.53 o 
   8  14   4     1083.94     1082.53    155.92 o 
   9  14   4    52260.98    51817.23    943.57 o 
  10  14   4      987.86     1117.02    179.60 o 
  11  14   4     1420.83     1518.80    211.25 o 
 -11  15   4      266.84      361.60    189.85 o 
 -10  15   4    16259.92    16372.75    702.65 o 
  -9  15   4    22768.66    22763.99    552.96 o 
  -8  15   4     3466.89     3332.28    188.52 o 
  -7  15   4    23608.62    23305.11    747.74 o 
  -6  15   4       29.84       70.39     98.69 o 
  -5  15   4    35177.39    33975.01    641.28 o 
  -4  15   4      471.52      245.63     82.05 o 
  -3  15   4      477.71      637.54    147.41 o 
  -2  15   4    11523.81    10229.81    404.76 o 
  -1  15   4     3399.01     3652.43    229.10 o 
   0  15   4     2172.26     2548.19    715.16 o 
   1  15   4     6583.42     6806.29    354.63 o 
   2  15   4    35589.14    35754.09   2065.73 o 
   3  15   4      116.64      233.14     93.35 o 
   4  15   4    22193.20    20245.75    619.60 o 
   5  15   4      350.58      514.59    151.63 o 
   6  15   4     9076.63     8772.22    340.97 o 
   7  15   4     3836.48     3481.88    183.72 o 
   8  15   4      178.17       77.73    183.02 o 
   9  15   4     5692.25     6267.34    314.08 o 
  10  15   4    19934.88    18693.34    496.49 o 
  11  15   4     1792.01     1708.91    295.25 o 
 -11  16   4      543.95      483.71    238.00 o 
 -10  16   4      651.88      646.23    227.25 o 
  -9  16   4     4141.21     3518.76    342.91 o 
  -8  16   4      911.69      927.86    174.25 o 
  -7  16   4     5340.21     4797.52    262.92 o 
  -6  16   4    10328.61    11473.00    319.45 o 
  -5  16   4    14018.02    12802.59    378.00 o 
  -4  16   4    14468.17    14783.58    351.37 o 
  -3  16   4     5106.93     4888.19    299.02 o 
  -2  16   4    67083.26    65784.83   1558.32 o 
  -1  16   4     7529.26     7244.97    333.15 o 
   0  16   4   244750.88   259589.36   6585.79 o 
   1  16   4      254.42      352.80    175.71 o 
   2  16   4   106085.26   101102.88   2646.95 o 
   3  16   4        8.97      -22.47     82.62 o 
   4  16   4    36428.93    37776.01    696.31 o 
   5  16   4      171.16      155.83    122.30 o 
   6  16   4    15001.64    15625.49    464.59 o 
   7  16   4      185.59      152.22    135.60 o 
   8  16   4     6108.16     5958.96    343.26 o 
   9  16   4       26.47       23.56    195.55 o 
  10  16   4      215.23      183.91    182.38 o 
  11  16   4      206.39      279.81    204.82 o 
 -11  17   4      774.89      834.59    259.67 o 
 -10  17   4     1073.20      778.39    229.96 o 
  -9  17   4      477.34      779.21    213.44 o 
  -8  17   4      527.35      469.28    161.31 o 
  -7  17   4      252.22      152.80    124.12 o 
  -6  17   4     4006.60     3622.30    288.14 o 
  -5  17   4    26989.32    25040.79    740.30 o 
  -4  17   4    11802.54    10533.94    590.98 o 
  -3  17   4    70386.56    67548.64   1628.32 o 
  -2  17   4    37828.91    38531.32   1021.62 o 
  -1  17   4    35444.57    33276.91    904.41 o 
   0  17   4    21605.68    24025.37    855.31 o 
   1  17   4      482.61      955.52    164.97 o 
   3  17   4    23726.64    22886.35    647.64 o 
   4  17   4     3340.69     3534.70    211.93 o 
   5  17   4    30625.97    27981.46    717.79 o 
   6  17   4     6618.01     6264.12    303.04 o 
   7  17   4     1866.06     1683.09    206.91 o 
   8  17   4     2789.12     2906.29    267.22 o 
   9  17   4      501.69      645.60    189.11 o 
  10  17   4     2047.38     1955.01    268.88 o 
 -11  18   4       93.47      288.14    218.12 o 
 -10  18   4    15269.16    15133.31    616.09 o 
  -9  18   4     5200.60     5678.81    386.00 o 
  -8  18   4    17385.06    17454.95    507.97 o 
  -7  18   4     7236.89     6846.77    602.12 o 
  -6  18   4    11826.51    11492.19    438.14 o 
  -5  18   4    36773.33    31615.59   2022.07 o 
  -4  18   4      623.42      495.54    220.22 o 
  -3  18   4    18442.08    18891.18    644.28 o 
  -2  18   4      897.52     1122.58    169.72 o 
  -1  18   4    12702.96    13455.13    494.14 o 
   0  18   4      631.37      887.04    203.23 o 
   1  18   4    18734.35    19306.97    732.89 o 
   2  18   4      104.01      178.86     85.35 o 
   4  18   4       12.96      457.72    203.53 o 
   5  18   4    39755.82    41767.20   1122.45 o 
   6  18   4      689.77      259.83    152.85 o 
   7  18   4    39270.80    40670.23    989.94 o 
   8  18   4     2478.55     2605.33    258.08 o 
   9  18   4    25622.27    26586.86    734.31 o 
  10  18   4     2334.17     2191.44    279.49 o 
 -11  19   4     2068.01     2146.56    532.68 o 
 -10  19   4    11536.28    10562.65    521.78 o 
  -9  19   4    10476.27     9677.52    774.46 o 
  -8  19   4    15769.75    15203.57    575.27 o 
  -7  19   4    31876.12    31326.00    847.27 o 
  -6  19   4     9396.42     9694.99    405.38 o 
  -5  19   4    22285.20    23018.27   1965.75 o 
  -4  19   4     1518.95     1199.99    278.58 o 
  -3  19   4     2596.52     3452.48    301.54 o 
  -2  19   4    22838.62    22595.89    710.19 o 
  -1  19   4     1264.11     1624.00    199.11 o 
   0  19   4     1689.01     2082.30    261.51 o 
   1  19   4      216.02      178.89    117.85 o 
   2  19   4    27025.42    26821.37    881.57 o 
   3  19   4     3344.88     2673.87    395.35 o 
   4  19   4    17401.46    16275.04    706.67 o 
   5  19   4       26.57      201.31    258.94 o 
   6  19   4      972.48      708.74    207.59 o 
   7  19   4    12511.06    13538.24    569.39 o 
   8  19   4      205.71      363.23    160.68 o 
   9  19   4     9441.95     9183.46    544.90 o 
  10  19   4    15304.89    15200.72    570.24 o 
 -10  20   4       42.15      114.17    206.06 o 
  -9  20   4     1863.23     1702.98    299.99 o 
  -8  20   4      246.31      213.72    190.73 o 
  -7  20   4     4351.66     4678.50    349.80 o 
  -6  20   4     1131.68     1306.47    441.80 o 
  -5  20   4     6826.71     6421.59    709.45 o 
  -4  20   4     4390.05     4328.43    463.53 o 
  -3  20   4     8610.82     8202.94    410.52 o 
  -2  20   4    24594.61    23660.18    745.39 o 
  -1  20   4     2862.80     2650.41    249.63 o 
   0  20   4    93859.20    99977.32   2779.14 o 
   1  20   4       38.26       -4.94    105.17 o 
   2  20   4    68643.35    65552.14   1851.48 o 
   3  20   4       22.33       45.07     87.89 o 
   4  20   4    23777.88    25171.60   1503.36 o 
   5  20   4      303.75      471.21    309.00 o 
   6  20   4    26355.81    26989.78    747.44 o 
   7  20   4      443.27      461.07    186.00 o 
   8  20   4     2910.75     2754.51    303.28 o 
   9  20   4       63.63      107.23    169.87 o 
  10  20   4      161.64      290.17    192.16 o 
 -10  21   4        1.33      144.52    200.77 o 
  -9  21   4     1070.98     1007.09    267.69 o 
  -8  21   4     1216.30     1342.93    255.32 o 
  -7  21   4     2720.76     2392.42    441.77 o 
  -6  21   4      685.00     1417.84    347.76 o 
  -5  21   4    13192.79    11988.19    714.69 o 
  -4  21   4     9283.47     9124.41    594.00 o 
  -3  21   4    55911.77    51524.95   1350.62 o 
  -2  21   4    32980.67    32843.77    950.75 o 
  -1  21   4    39468.33    39563.65   1082.40 o 
   0  21   4    10052.35    10076.88    840.54 o 
   1  21   4     2860.56     2569.86    295.65 o 
   2  21   4      947.53     1146.17    193.98 o 
   3  21   4    13676.07    13827.71    570.13 o 
   4  21   4    10102.85     9902.23    910.92 o 
   5  21   4    14992.94    13330.80   1071.29 o 
   6  21   4     4956.27     5267.09    557.70 o 
   7  21   4     7293.19     6882.09    392.94 o 
   8  21   4     2370.64     2758.00    309.10 o 
   9  21   4      457.49      736.88    243.38 o 
  10  21   4      287.74      543.78    237.40 o 
 -10  22   4     7297.69     8124.27    490.88 o 
  -9  22   4      349.74      168.98    217.11 o 
  -8  22   4    15067.30    14734.28    643.24 o 
  -7  22   4    18622.40    18910.61   1633.88 o 
  -6  22   4     5014.18     5859.94    580.70 o 
  -5  22   4    17554.33    16600.42    856.24 o 
  -4  22   4      315.48      538.99    243.49 o 
  -3  22   4    45833.58    45054.59   1230.17 o 
  -2  22   4      133.47      162.92    122.53 o 
  -1  22   4    11989.22    12559.36    513.11 o 
   0  22   4      485.33      486.55    167.80 o 
   1  22   4    18549.49    18074.72    802.22 o 
   2  22   4     1033.35     1108.60    170.95 o 
   3  22   4    45717.02    42396.30   2309.78 o 
   4  22   4       17.29      453.76    324.11 o 
   5  22   4    10448.00     9614.41    932.46 o 
   6  22   4      289.26      544.50    291.34 o 
   7  22   4    14919.57    15197.15    584.35 o 
   8  22   4      547.13      616.72    208.77 o 
   9  22   4    19659.84    20112.12    726.09 o 
  10  22   4      297.15      200.81    236.88 o 
 -10  23   4     7796.04     7334.17    470.88 o 
  -9  23   4    10323.56     9500.35    541.81 o 
  -8  23   4    10609.13     9410.71   1047.51 o 
  -7  23   4    40546.80    38479.50   1492.96 o 
  -6  23   4     4463.28     4846.24    545.93 o 
  -5  23   4     2052.70     3412.73    453.25 o 
  -4  23   4     1830.34     1341.93    312.85 o 
  -3  23   4     3054.87     4114.54    361.08 o 
  -2  23   4     2705.84     2901.69    291.46 o 
  -1  23   4     1529.27     2088.34    274.95 o 
   0  23   4       43.28      222.80    143.72 o 
   1  23   4     1578.58     2070.69    290.27 o 
   2  23   4     4351.02     4470.12    302.38 o 
   3  23   4     1098.82     1245.03    185.61 o 
   4  23   4    14007.99    13769.84   1104.16 o 
   5  23   4     4855.07     5208.23    808.65 o 
   6  23   4    13672.36    13906.09    816.90 o 
   7  23   4     2410.58     2299.85    440.94 o 
   8  23   4      111.54     -140.98    167.63 o 
   9  23   4     3780.41     4241.93    393.05 o 
 -10  24   4       38.33       91.17    213.40 o 
  -9  24   4     1054.62      922.78    292.06 o 
  -8  24   4      879.94      795.03    494.19 o 
  -7  24   4     5060.67     4661.85    809.41 o 
  -6  24   4     2713.65     2912.12    444.71 o 
  -5  24   4      650.59     1104.03    318.90 o 
  -4  24   4     1884.18     1888.57    554.32 o 
  -3  24   4     2448.88     2303.26    279.27 o 
  -2  24   4    29904.73    29422.23    915.17 o 
  -1  24   4     1895.03     2051.21    248.16 o 
   0  24   4    61257.52    60578.02   1881.28 o 
   1  24   4      692.15      951.94    216.52 o 
   2  24   4    42061.50    40719.79   1104.94 o 
   3  24   4      110.46       90.67    143.46 o 
   4  24   4    18401.30    17592.67   1281.85 o 
   5  24   4        2.34      129.47    299.11 o 
   6  24   4    24017.45    23803.77   1078.45 o 
   7  24   4        5.56      337.50    284.23 o 
   8  24   4     8680.82     7928.79    446.27 o 
   9  24   4       26.49       75.76    206.66 o 
  -9  25   4     1213.85      928.93    276.45 o 
  -8  25   4      255.79        2.11    341.77 o 
  -7  25   4       43.11       85.14    331.75 o 
  -6  25   4     2176.25     3157.96    469.92 o 
  -5  25   4     7083.34     6648.27    561.26 o 
  -4  25   4     5220.59     5803.82    534.16 o 
  -3  25   4    38369.87    36504.14   1089.88 o 
  -2  25   4    27429.01    26776.02    892.54 o 
  -1  25   4    15848.67    15477.96    614.12 o 
   0  25   4    14040.40    14342.10    700.63 o 
   1  25   4     1204.90     1218.42    240.22 o 
   2  25   4        0.24      370.36    141.19 o 
   3  25   4     6428.80     6319.09    467.76 o 
   4  25   4    11257.48    11258.24   1005.16 o 
   5  25   4    13335.75    13154.81   1138.02 o 
   6  25   4    11542.71    11044.27    720.15 o 
   7  25   4     6704.75     6853.06    647.74 o 
   8  25   4     2569.14     2373.44    508.60 o 
   9  25   4      163.32      282.45    216.00 o 
  -9  26   4     2715.62     2961.72    774.34 o 
  -8  26   4     5697.93     6318.03   1031.65 o 
  -7  26   4      868.48      779.14    459.43 o 
  -6  26   4     8650.92     9689.44    685.75 o 
  -5  26   4     6703.45     8246.56    619.29 o 
  -4  26   4     4201.06     5277.65    542.25 o 
  -3  26   4    17832.22    18480.66    784.78 o 
  -2  26   4      424.58      591.40    175.82 o 
  -1  26   4    13997.72    13634.00    573.27 o 
   0  26   4      739.05     1084.88    336.09 o 
   1  26   4    24568.65    25210.47   1009.60 o 
   2  26   4      452.16      761.29    171.76 o 
   3  26   4    37483.09    37987.57   2068.98 o 
   4  26   4      226.06      636.29    339.73 o 
   5  26   4     5132.50     4944.14    820.49 o 
   6  26   4       17.45      -23.97    333.04 o 
   7  26   4    12378.28    11871.69    791.67 o 
   8  26   4      785.92      956.51    401.18 o 
   9  26   4     1831.35     1591.56    292.02 o 
  -9  27   4    13843.61    13734.58   1352.96 o 
  -8  27   4    10541.75     9533.09   1083.41 o 
  -7  27   4    17981.70    17213.10   1409.13 o 
  -6  27   4     6528.26     8233.34    781.68 o 
  -5  27   4     4640.91     5795.91    596.53 o 
  -4  27   4      303.89      629.89    264.78 o 
  -3  27   4        5.90      131.23    156.32 o 
  -2  27   4     2820.63     2929.14    322.32 o 
  -1  27   4     3992.35     4207.22    376.28 o 
   0  27   4     1808.05     2037.10    316.54 o 
   1  27   4      757.49      872.51    233.96 o 
   2  27   4     6408.79     6788.25    390.90 o 
   3  27   4      941.48     1371.61    450.38 o 
   4  27   4     1834.76     1826.09    515.35 o 
   5  27   4      457.97      281.03    333.85 o 
   6  27   4     1877.88      995.59    471.17 o 
   7  27   4     1962.78     2301.82    473.44 o 
   8  27   4     1690.52     1814.16    470.28 o 
  -9  28   4     6262.38     6690.33   1120.36 o 
  -8  28   4     4317.93     4693.58    917.07 o 
  -7  28   4     2261.18     2873.55    717.62 o 
  -6  28   4    11114.11     9912.43   1031.69 o 
  -5  28   4       49.59      559.29    384.18 o 
  -4  28   4    11655.87    11886.68    742.34 o 
  -3  28   4      296.54      379.99    187.32 o 
  -2  28   4    13954.39    12920.81    590.34 o 
  -1  28   4     2919.40     3532.00    347.70 o 
   0  28   4    35742.08    32086.09   1226.32 o 
   1  28   4      680.15     1211.25    264.51 o 
   2  28   4    20333.15    19232.92    699.04 o 
   3  28   4        4.06      273.44    304.97 o 
   4  28   4     1664.29     1832.99    532.33 o 
   5  28   4       42.32      403.69    357.88 o 
   6  28   4    13536.61    13406.50   1253.56 o 
   7  28   4      309.96      277.80    314.79 o 
   8  28   4     4376.14     4139.92    911.26 o 
  -8  29   4      119.62     -196.37    365.92 o 
  -7  29   4      152.12      405.77    410.42 o 
  -6  29   4     2163.26     2385.07    662.08 o 
  -5  29   4     4025.44     3845.16    503.45 o 
  -4  29   4    15300.98    14019.93    658.16 o 
  -3  29   4    18969.68    18776.03    746.54 o 
  -2  29   4    23444.62    23960.20    850.75 o 
  -1  29   4    19878.50    20723.37    775.04 o 
   0  29   4     4388.35     4152.14    460.03 o 
   1  29   4     2384.33     2897.71    390.76 o 
   2  29   4      284.27      667.27    229.82 o 
   3  29   4     5287.62     4997.04    810.85 o 
   4  29   4    12758.21    12658.91   1147.69 o 
   5  29   4     5279.60     5470.21    898.68 o 
   6  29   4     5758.43     6162.27   1008.41 o 
   7  29   4     1771.68     1268.36    411.07 o 
   8  29   4     1247.57      874.35    435.68 o 
  -8  30   4     5528.04     4546.43    909.52 o 
  -7  30   4      423.54      256.96    395.75 o 
  -6  30   4     5890.22     6301.69    979.34 o 
  -5  30   4      716.76     1361.43    549.18 o 
  -4  30   4     5329.14     5792.67    494.77 o 
  -3  30   4     9012.78     8905.41    507.66 o 
  -2  30   4      677.61     1020.35    236.72 o 
  -1  30   4    16881.98    17215.65    700.17 o 
   0  30   4      534.94      726.69    204.49 o 
   1  30   4    46550.83    45212.18   1594.01 o 
   2  30   4     1102.14     1368.39    314.97 o 
   3  30   4    23306.66    22897.84   1572.28 o 
   4  30   4      122.22      412.56    379.64 o 
   5  30   4    13125.55    13052.62   1210.43 o 
   6  30   4       57.72      892.13    496.68 o 
   7  30   4     6255.77     6301.47    696.38 o 
  -7  31   4    10731.17     9949.03   1141.91 o 
  -6  31   4     5085.42     3566.34    783.21 o 
  -5  31   4     2146.18     3037.97    747.33 o 
  -4  31   4      106.53      134.44    206.15 o 
  -3  31   4     1098.56     1432.45    270.34 o 
  -2  31   4      438.87      468.25    195.90 o 
  -1  31   4      246.25      412.85    183.56 o 
   0  31   4      807.46      742.23    209.71 o 
   1  31   4     1036.02     1345.32    300.57 o 
   2  31   4     2633.27     2819.56    616.60 o 
   3  31   4     1380.86     1444.81    487.43 o 
   4  31   4     2750.43     3533.38    743.80 o 
   5  31   4     1927.54     2373.21    633.44 o 
   6  31   4      867.79     1504.18    581.96 o 
   7  31   4      405.70      440.34    430.83 o 
  -7  32   4     1841.65     1792.31    625.17 o 
  -6  32   4    11464.90    10684.15   1159.04 o 
  -5  32   4      159.39     1127.40    655.28 o 
  -4  32   4     9138.82     7725.98    516.25 o 
  -3  32   4        1.42      171.38    218.72 o 
  -2  32   4     7145.31     6534.62    475.23 o 
  -1  32   4        2.28      331.43    188.52 o 
   0  32   4     4395.30     4332.79    416.31 o 
   1  32   4      174.84      381.81    219.41 o 
   2  32   4     7579.48     6927.43    857.70 o 
   3  32   4      433.65      529.70    384.09 o 
   4  32   4     7340.93     6893.54   1020.17 o 
   5  32   4        0.37      282.72    382.04 o 
   6  32   4    13673.52    12240.69   1248.28 o 
   7  32   4       81.01       57.78    331.77 o 
  -7  33   4      175.49      305.92    466.83 o 
  -6  33   4     2587.32     3226.68    793.11 o 
  -5  33   4     1878.70     1718.56    595.87 o 
  -4  33   4    10369.92    10048.08    585.13 o 
  -3  33   4     8047.91     7566.36    497.66 o 
  -2  33   4    14135.97    14253.89    671.24 o 
  -1  33   4     4975.98     5455.11    448.48 o 
   0  33   4     2273.12     3151.16    377.75 o 
   1  33   4      290.03      786.10    269.05 o 
   2  33   4       67.30      324.74    374.54 o 
   3  33   4     2044.51     2376.32    632.05 o 
   4  33   4     7800.32     8884.24   1009.05 o 
   5  33   4     2997.47     2761.04    728.84 o 
   6  33   4     6333.94     5968.69   1026.73 o 
  -6  34   4     7233.72     8965.81   1097.34 o 
  -5  34   4     1174.97     1103.43    512.15 o 
  -4  34   4     4602.11     5235.36    506.32 o 
  -3  34   4     3749.69     4095.11    437.68 o 
  -2  34   4     1349.17     1709.16    301.54 o 
  -1  34   4    22882.69    21871.92    857.18 o 
   0  34   4      255.38      433.81    220.00 o 
   1  34   4    24828.38    23162.12    863.24 o 
   2  34   4      587.15      856.92    436.62 o 
   3  34   4    15914.29    16952.15   1401.37 o 
   4  34   4      120.05      233.06    389.35 o 
   5  34   4     8242.27     8851.50   1233.59 o 
   6  34   4      147.70      397.03    427.26 o 
  -6  35   4     4752.54     4665.72    935.74 o 
  -5  35   4      745.51     2043.41    685.69 o 
  -4  35   4     1191.04     1521.76    580.26 o 
  -3  35   4      383.16      499.70    252.25 o 
  -2  35   4      138.48      208.70    198.67 o 
  -1  35   4      122.47      476.86    214.66 o 
   0  35   4       24.60       99.62    177.15 o 
   1  35   4       56.70      423.72    378.27 o 
   2  35   4      279.66      221.69    381.96 o 
   3  35   4     3922.59     3853.75    784.36 o 
   4  35   4     1586.02     2218.64    658.54 o 
   5  35   4      510.13      799.02    487.41 o 
  -5  36   4       42.79       42.79    391.73 o 
  -4  36   4    18557.07    17832.06    996.28 o 
  -3  36   4       58.74      543.90    232.53 o 
  -2  36   4     3645.32     3832.95    435.08 o 
  -1  36   4       23.38      357.78    216.36 o 
   0  36   4     2956.64     3005.45    462.19 o 
   1  36   4      203.94      500.24    412.63 o 
   2  36   4      163.29      178.03    372.43 o 
   3  36   4      407.85      409.52    405.25 o 
   4  36   4     4672.78     5176.40    956.78 o 
   5  36   4        5.47     -122.80    372.89 o 
  -4  37   4     6099.40     6522.28   1054.20 o 
  -3  37   4     2988.69     3782.13    441.59 o 
  -2  37   4     8930.00     9885.52    589.12 o 
  -1  37   4     3015.36     3882.00    441.76 o 
   0  37   4     3677.39     4585.15    482.39 o 
   1  37   4     1106.66     1740.45    412.07 o 
   2  37   4     2075.73     3120.02    722.61 o 
   3  37   4        4.47      314.17    414.06 o 
   4  37   4     3215.91     2716.62    751.30 o 
  -4  38   4     2249.48     2059.98    688.13 o 
  -3  38   4     2440.16     2642.23    385.66 o 
  -2  38   4      359.63      560.74    331.40 o 
  -1  38   4    18009.15    17749.81    807.39 o 
   0  38   4      662.40      806.45    261.50 o 
   1  38   4    33078.28    30508.56   1394.18 o 
   2  38   4      622.35     1063.38    533.80 o 
   3  38   4    19445.59    16403.65   1459.13 o 
  -2  39   4      321.31      760.25    421.84 o 
  -1  39   4      345.92      603.11    313.48 o 
   0  39   4      601.64      733.70    354.56 o 
   1  39   4      509.51      911.95    372.28 o 
   2  39   4      391.82      806.53    504.52 o 
 -12   1   5       19.13       18.25    185.92 o 
 -11   1   5      315.22        6.27    146.85 o 
 -10   1   5     4459.18     4504.26    195.39 o 
  -9   1   5    13181.49    13342.61    288.05 o 
  -8   1   5    25427.59    25877.45    415.16 o 
  -7   1   5     4851.18     5040.30    172.42 o 
  -6   1   5     5578.19     5224.20    166.18 o 
  -5   1   5     5608.57     4638.33    130.45 o 
  -4   1   5     7827.49     8286.01    263.74 o 
  -3   1   5    15742.93    12722.64    437.50 o 
  -2   1   5   202715.88   184261.19   5427.78 o 
  -1   1   5     4908.58     4682.28    185.46 o 
   0   1   5      768.02     1021.73     67.49 o 
   1   1   5     6982.23     6524.61    112.80 o 
   2   1   5      714.00      573.09     45.61 o 
   3   1   5     5205.13     4461.71    125.60 o 
   4   1   5    16405.59    14772.76    296.71 o 
   5   1   5    10218.87     8679.44    172.49 o 
   6   1   5    14132.55    13106.23    222.62 o 
   7   1   5     4197.43     4090.31    146.85 o 
   8   1   5      461.55      799.76    100.99 o 
   9   1   5     1425.83     1542.20    136.85 o 
  10   1   5       47.38      104.85    129.25 o 
  11   1   5     4173.20     4447.71    277.72 o 
 -12   2   5       47.83        2.16    174.89 o 
 -11   2   5      589.26      577.78    148.48 o 
 -10   2   5       66.31      127.20    115.85 o 
  -9   2   5        4.92      -39.94     93.87 o 
  -8   2   5        8.29      300.48    110.47 o 
  -7   2   5      485.70      556.76     95.69 o 
  -6   2   5     1491.78     1883.42    115.65 o 
  -5   2   5       65.90       79.06     55.81 o 
  -4   2   5     4983.73     5310.42    132.85 o 
  -3   2   5     2130.20     1623.21    116.77 o 
  -2   2   5    47614.85    49227.77    665.29 o 
  -1   2   5      337.76      290.04     44.31 o 
   0   2   5   190458.81   198506.75   2355.56 o 
   1   2   5     7416.93     6164.41    309.15 o 
   2   2   5    62073.16    68543.36    712.72 o 
   3   2   5       32.92      -57.47     28.74 o 
   4   2   5     4807.73     5212.79    121.21 o 
   5   2   5       43.39      -32.82     46.19 o 
   6   2   5     1497.85     1907.38    104.65 o 
   7   2   5      580.57      636.91     91.28 o 
   8   2   5      370.74      397.52     98.51 o 
   9   2   5      281.93      601.22    122.47 o 
  10   2   5        1.20     -146.57    121.20 o 
  11   2   5      493.95     1061.97    164.88 o 
 -12   3   5      171.33       78.20    155.77 o 
 -11   3   5        0.10      -12.47    131.90 o 
 -10   3   5    12100.69    11759.99    308.98 o 
  -9   3   5     9164.71     9471.99    239.35 o 
  -8   3   5     9159.62     9050.13    233.95 o 
  -7   3   5     3642.02     3787.96    175.91 o 
  -6   3   5     4701.83     5307.47    165.65 o 
  -5   3   5     2619.12     3390.17    116.13 o 
  -4   3   5     6155.94     5424.12    280.55 o 
  -3   3   5    24885.45    22040.67    406.09 o 
  -2   3   5    10686.31     9107.27    235.60 o 
  -1   3   5    31944.44    29511.92    501.09 o 
   0   3   5     1314.29      895.00     65.64 o 
   1   3   5   129870.39   123228.91   2963.42 o 
   2   3   5    22631.23    21862.95    316.70 o 
   3   3   5    13780.99    12047.20    243.66 o 
   4   3   5     7076.82     6518.09    159.60 o 
   5   3   5    16160.81    14296.50    251.36 o 
   6   3   5    13222.78    12512.25    287.59 o 
   7   3   5      478.76      383.82     84.84 o 
   8   3   5      249.34      211.59     91.76 o 
   9   3   5     2088.47     2284.88    163.83 o 
  10   3   5     1059.72     1094.46    163.50 o 
  11   3   5     2789.99     2684.34    201.81 o 
 -12   4   5       95.56      -65.88    154.09 o 
 -11   4   5      145.44      180.72    140.75 o 
 -10   4   5     2820.15     2931.94    192.19 o 
  -9   4   5     2744.69     3515.82    211.05 o 
  -8   4   5      673.58      505.89    101.45 o 
  -7   4   5     2893.44     3383.08    168.92 o 
  -6   4   5       68.61      137.90     62.92 o 
  -5   4   5     7949.45     8855.91    199.08 o 
  -4   4   5      743.08      711.81     87.09 o 
  -3   4   5      923.42     1348.84    106.45 o 
  -2   4   5       57.21      -13.23     54.33 o 
  -1   4   5    61519.52    67792.10   1767.65 o 
   0   4   5      169.37       25.46     76.27 o 
   1   4   5   217448.56   233787.33   6321.36 o 
   2   4   5       27.87      258.46     45.06 o 
   3   4   5       74.95       62.88     43.82 o 
   4   4   5      107.84      214.83     48.79 o 
   5   4   5      611.85      781.17     71.39 o 
   6   4   5        1.51      613.14     99.88 o 
   7   4   5     2555.96     2956.34    132.94 o 
   8   4   5       13.36      -12.10    100.86 o 
   9   4   5     2913.92     3496.62    199.80 o 
  10   4   5      278.34      248.87    137.01 o 
  11   4   5      260.26      481.85    166.46 o 
 -12   5   5       12.72      -46.55    158.55 o 
 -11   5   5      224.54     -171.98    129.26 o 
 -10   5   5     1043.96     1168.53    156.55 o 
  -9   5   5     9742.53     9479.91    270.76 o 
  -8   5   5     5863.33     6947.23    249.27 o 
  -7   5   5      844.20      854.90    106.96 o 
  -6   5   5     5648.97     5855.96    151.25 o 
  -5   5   5     4385.30     4589.74    181.54 o 
  -4   5   5      199.68       55.22     60.29 o 
  -3   5   5    25185.47    23326.90    410.90 o 
  -2   5   5     1850.16     1841.00     94.30 o 
  -1   5   5    16227.52    14377.08    808.00 o 
   0   5   5     2842.32     2401.79    233.48 o 
   1   5   5     2604.38     1589.27    207.06 o 
   2   5   5     6625.58     5874.87    281.35 o 
   3   5   5    17972.66    15642.27    339.43 o 
   4   5   5     3757.27     2834.12    131.22 o 
   5   5   5    45123.48    43017.72    549.82 o 
   6   5   5     6528.61     6146.26    156.02 o 
   7   5   5     5000.65     4322.47    190.69 o 
   8   5   5      196.00      230.56    113.77 o 
   9   5   5      335.80      670.92    136.75 o 
  10   5   5      333.84      344.84    138.94 o 
  11   5   5     5426.51     5783.08    300.92 o 
 -12   6   5      176.59      373.94    162.33 o 
 -11   6   5      669.93      763.40    162.35 o 
 -10   6   5        0.01      -53.69    128.98 o 
  -9   6   5     5927.98     5765.88    221.20 o 
  -8   6   5     2085.90     2438.64    168.69 o 
  -7   6   5       31.81      137.62    110.62 o 
  -6   6   5     5909.43     5865.33    301.24 o 
  -5   6   5     4748.60     5015.40    207.80 o 
  -4   6   5     1834.28     2461.74    117.26 o 
  -3   6   5     1360.27     1106.68    111.05 o 
  -2   6   5        8.25       17.37     42.29 o 
  -1   6   5      224.46       10.16     92.49 o 
   0   6   5     3423.42     4353.77    246.58 o 
   1   6   5     2610.54     2440.50    200.48 o 
   2   6   5     4245.07     5287.07    240.55 o 
   3   6   5      418.65      373.33     58.17 o 
   4   6   5     5541.46     6497.87    160.33 o 
   5   6   5       49.23       74.23     65.05 o 
   6   6   5     1499.57     1676.22    128.18 o 
   7   6   5      454.85      313.13    147.85 o 
   8   6   5       61.53       46.85    102.41 o 
   9   6   5     1113.86     1853.58    154.97 o 
  10   6   5     3996.37     4666.05    229.40 o 
  11   6   5        5.28      364.32    146.60 o 
 -12   7   5       11.04      150.11    157.63 o 
 -11   7   5       64.47       -1.08    150.33 o 
 -10   7   5    11844.32    11637.74    303.85 o 
  -9   7   5     3708.88     3831.14    197.86 o 
  -8   7   5     6362.62     6595.25    224.42 o 
  -7   7   5     4736.00     5517.70    196.34 o 
  -6   7   5     5936.16     5919.96    188.11 o 
  -5   7   5       49.56       45.15     68.39 o 
  -4   7   5    26498.30    26493.28    375.84 o 
  -3   7   5       16.97      -76.11     46.46 o 
  -2   7   5    93435.03    87645.76   2404.12 o 
  -1   7   5    11231.39    11287.11    441.84 o 
   0   7   5     3023.88     2636.36    292.28 o 
   1   7   5    39606.16    37293.56   1539.31 o 
   2   7   5     1766.69     1400.00     78.43 o 
   3   7   5     1633.19     1976.86     88.90 o 
   4   7   5    44857.46    43777.23    535.36 o 
   5   7   5     2320.23     2113.63    105.35 o 
   6   7   5     9563.76     8772.49    316.44 o 
   7   7   5     2132.25     2238.91    152.26 o 
   8   7   5      578.64      598.77    122.21 o 
   9   7   5     4123.00     4025.49    207.89 o 
  10   7   5     1603.79     2000.69    177.55 o 
  11   7   5      404.92      376.32    147.25 o 
 -12   8   5        4.89      289.07    162.18 o 
 -11   8   5      216.68      500.58    151.13 o 
 -10   8   5     2033.57     2015.03    170.92 o 
  -9   8   5     4846.28     5349.20    221.53 o 
  -8   8   5       68.66       17.70    110.80 o 
  -7   8   5    11780.19    12907.49    340.93 o 
  -6   8   5      126.76      125.14    104.19 o 
  -5   8   5      741.87      637.45     90.43 o 
  -4   8   5     9255.27     8326.17    172.76 o 
  -3   8   5     1566.49     2254.20    130.31 o 
  -1   8   5     7265.15     7703.63    353.62 o 
   0   8   5      325.36      278.48     86.79 o 
   1   8   5    22923.44    25113.38    738.40 o 
   2   8   5       78.04      106.71     37.20 o 
   3   8   5     6863.06     7997.89    204.36 o 
   4   8   5     1390.51     1877.22     90.04 o 
   5   8   5      154.27      232.34     71.30 o 
   6   8   5      457.21      825.05    117.29 o 
   7   8   5     7107.45     7291.85    228.00 o 
   8   8   5       16.90      179.72    113.66 o 
   9   8   5    10390.44    10851.51    295.10 o 
  10   8   5      256.25      280.24    145.25 o 
  11   8   5      491.62      801.32    157.88 o 
 -12   9   5      215.15      230.39    156.38 o 
 -11   9   5     1501.20     1460.17    181.35 o 
 -10   9   5      706.65      823.34    143.30 o 
  -9   9   5     2601.35     2852.65    178.82 o 
  -8   9   5     3071.58     3333.02    177.00 o 
  -7   9   5     3681.22     4008.36    169.14 o 
  -6   9   5     5511.31     6043.18    186.57 o 
  -5   9   5     3111.71     3049.60    119.55 o 
  -4   9   5     2571.74     2496.68    120.82 o 
  -3   9   5    16976.76    15457.51    274.07 o 
  -1   9   5    15784.40    14550.65    541.88 o 
   1   9   5     1855.35     1570.71    167.26 o 
   2   9   5     1281.13      745.17     89.28 o 
   3   9   5    27224.07    27191.42    777.79 o 
   4   9   5     9329.96     8794.00    251.63 o 
   5   9   5    15191.77    13507.98    292.48 o 
   6   9   5      694.17      597.68     98.42 o 
   7   9   5     2030.49     2401.80    154.67 o 
   8   9   5      346.26      277.41    113.49 o 
   9   9   5     1232.01     1636.12    156.14 o 
  10   9   5      448.04      695.35    142.93 o 
  11   9   5     7363.07     7041.19    337.73 o 
 -12  10   5     1357.75     1327.22    240.55 o 
 -11  10   5     2366.75     2234.36    204.21 o 
 -10  10   5        2.44      753.68    191.34 o 
  -9  10   5     4223.24     4011.32    206.36 o 
  -8  10   5     1462.85     1938.86    167.72 o 
  -7  10   5     2033.71     2049.76    132.77 o 
  -6  10   5    11230.66    12257.21    252.89 o 
  -5  10   5       18.92      -19.63     65.48 o 
  -4  10   5     5879.86     5872.92    144.66 o 
  -3  10   5      762.31      671.80     83.88 o 
  -2  10   5    20512.90    22812.81    637.69 o 
  -1  10   5        2.29      -38.12     48.86 o 
   1  10   5     1085.86      966.29    126.16 o 
   2  10   5    67930.37    77112.10   1385.30 o 
   3  10   5     2243.99     2662.99    248.01 o 
   4  10   5     3363.31     3504.89    128.60 o 
   5  10   5       99.53      119.87     67.32 o 
   6  10   5     8145.27     9229.92    228.28 o 
   7  10   5        7.03     -105.93     99.53 o 
   8  10   5      505.20      508.10    120.74 o 
   9  10   5       15.19      396.43    128.08 o 
  10  10   5     8883.81     9628.63    313.81 o 
  11  10   5       24.55      423.57    152.00 o 
 -12  11   5      155.50      141.55    182.07 o 
 -11  11   5     1354.74     1405.61    216.27 o 
 -10  11   5     8013.47     8413.80    307.90 o 
  -9  11   5     2056.65     2489.08    174.26 o 
  -8  11   5     1553.95     1701.41    139.66 o 
  -7  11   5     3638.70     4208.70    173.41 o 
  -6  11   5     4119.39     4390.63    148.02 o 
  -5  11   5      446.32      365.30     73.82 o 
  -4  11   5     2108.25     1668.67    129.03 o 
  -3  11   5     1942.64     1558.89    136.52 o 
  -2  11   5    49972.87    48398.66   1164.87 o 
  -1  11   5     6753.32     6935.61    357.31 o 
   1  11   5    15356.73    14092.34   1076.37 o 
   2  11   5     5725.06     5676.84    208.45 o 
   3  11   5     5074.82     5041.56    222.07 o 
   4  11   5    25094.51    23533.42    350.39 o 
   5  11   5     1291.34     1448.10     88.81 o 
   6  11   5    11234.64    11467.08    279.99 o 
   7  11   5     1116.86     1045.60    127.87 o 
   8  11   5       80.08      196.43    108.37 o 
   9  11   5       20.98        6.96    110.49 o 
  10  11   5     5903.09     6134.61    353.61 o 
  11  11   5      334.15      433.79    239.53 o 
 -11  12   5     1176.68     1033.69    206.37 o 
 -10  12   5     4083.32     3638.10    260.11 o 
  -9  12   5     2991.53     3585.09    201.98 o 
  -8  12   5       17.51      -44.74     88.76 o 
  -7  12   5    17419.20    18073.15    327.59 o 
  -6  12   5     5924.83     5436.32    179.87 o 
  -5  12   5    10369.96    10220.87    214.18 o 
  -4  12   5     3205.90     2419.64    147.26 o 
  -3  12   5     2462.43     3155.60    187.85 o 
  -2  12   5     9052.08     9082.48    364.54 o 
  -1  12   5    22596.08    23343.27    804.40 o 
   0  12   5       18.71       29.03     67.69 o 
   1  12   5    72756.49    78548.15   2111.69 o 
   2  12   5       14.00      106.42     62.43 o 
   3  12   5    16734.05    18948.91    406.85 o 
   4  12   5      496.09      650.86     69.39 o 
   5  12   5     1247.69     1434.21    138.21 o 
   6  12   5       36.72      492.95     86.31 o 
   7  12   5     9968.57    10655.96    374.04 o 
   8  12   5       82.73      157.89    112.29 o 
   9  12   5    19044.65    19448.92    417.65 o 
  10  12   5       86.65       10.35    142.70 o 
  11  12   5      292.95      530.64    235.01 o 
 -11  13   5     1150.16     1176.63    206.58 o 
 -10  13   5      181.41      192.48    160.33 o 
  -9  13   5      609.72      368.82    154.04 o 
  -8  13   5     3697.07     4230.23    228.16 o 
  -7  13   5     4412.46     4446.21    198.18 o 
  -6  13   5     9587.77    10296.21    262.10 o 
  -4  13   5     4116.45     3415.87    165.73 o 
  -3  13   5     9518.94     8046.89    457.03 o 
  -2  13   5      763.64      929.85    147.45 o 
  -1  13   5    20230.48    18089.57    548.71 o 
   0  13   5     2306.86     2555.51    212.64 o 
   1  13   5       63.77       97.34     86.64 o 
   2  13   5     2206.22     2331.06    267.31 o 
   3  13   5     9335.04     8347.41    238.14 o 
   4  13   5      622.42      678.42    102.33 o 
   5  13   5    28623.14    27297.97    503.01 o 
   6  13   5      515.26      746.81    138.27 o 
   7  13   5       98.59       72.58    109.91 o 
   8  13   5      493.32      395.33    128.56 o 
   9  13   5      312.89      775.56    161.15 o 
  10  13   5        0.91      -63.90    163.01 o 
  11  13   5     2034.98     2032.87    234.73 o 
 -11  14   5     6573.79     6815.04    461.93 o 
 -10  14   5       56.40       87.64    153.52 o 
  -9  14   5     8465.21     7988.21    303.68 o 
  -8  14   5     1662.74     2280.03    181.87 o 
  -7  14   5     5339.53     4768.79    202.07 o 
  -6  14   5    15151.49    15266.97    555.54 o 
  -5  14   5     3280.29     2998.04    195.76 o 
  -4  14   5    14917.69    15382.72    385.87 o 
  -3  14   5     5998.82     5478.47    379.41 o 
  -2  14   5       93.16      262.02    107.45 o 
  -1  14   5     1368.38     1357.37    159.09 o 
   1  14   5      110.43       24.79     91.48 o 
   2  14   5    48689.54    50840.22   1171.31 o 
   3  14   5      369.75      234.39     79.19 o 
   4  14   5     3662.99     4310.34    200.92 o 
   5  14   5       55.60      -23.28    123.34 o 
   6  14   5    28280.69    28448.72    545.52 o 
   7  14   5     1099.73      944.44    157.31 o 
   8  14   5    18200.13    19213.21    469.84 o 
   9  14   5      671.06     1026.87    167.40 o 
  10  14   5     2903.82     3260.39    267.46 o 
  11  14   5       55.36      237.32    166.42 o 
 -11  15   5     1757.34     1893.73    281.53 o 
 -10  15   5    10287.15    10458.41    374.87 o 
  -9  15   5      110.84      -47.51    197.52 o 
  -8  15   5      200.99       88.55    102.30 o 
  -7  15   5     2683.78     2878.77    230.46 o 
  -6  15   5    11751.65    11320.85    481.59 o 
  -5  15   5      646.39      552.72    126.96 o 
  -4  15   5     8508.04     7585.07    237.06 o 
  -3  15   5     4051.42     4158.01    356.84 o 
  -2  15   5    35937.24    36373.10    961.67 o 
  -1  15   5     4489.42     4708.13    311.34 o 
   0  15   5      731.60      458.94    193.68 o 
   1  15   5      594.46      207.53    210.50 o 
   2  15   5     7983.70     8314.20    388.76 o 
   3  15   5     2884.46     2698.35    119.77 o 
   4  15   5    17398.89    16348.76    399.45 o 
   5  15   5      756.06      384.32    122.94 o 
   6  15   5    11118.75    11113.44    394.77 o 
   7  15   5     1284.09      947.51    150.80 o 
   8  15   5     1225.52     1303.29    154.40 o 
   9  15   5      276.10      301.00    183.33 o 
  10  15   5     6079.09     6173.56    424.88 o 
  11  15   5      336.30      179.47    207.85 o 
 -11  16   5     1163.98     1234.46    333.00 o 
 -10  16   5     6313.06     5734.84    420.49 o 
  -9  16   5     4018.59     4102.90    364.35 o 
  -8  16   5      174.39      -17.03    128.30 o 
  -7  16   5    15818.97    16168.91    455.49 o 
  -6  16   5    12706.84    12362.79    375.24 o 
  -5  16   5     7502.90     7023.76    276.94 o 
  -4  16   5     4934.83     4538.35    230.39 o 
  -3  16   5     2750.02     3531.20    301.90 o 
  -2  16   5    15377.73    15097.84    527.39 o 
  -1  16   5    17809.78    17619.59    569.53 o 
   0  16   5     1992.26     1812.04    223.40 o 
   2  16   5      576.35      514.51    129.48 o 
   3  16   5     7433.14     7796.84    238.61 o 
   4  16   5     1962.17     2060.58    157.22 o 
   5  16   5     2779.39     2769.30    233.26 o 
   6  16   5       36.55      252.98    133.86 o 
   7  16   5    15958.94    17236.21    517.95 o 
   8  16   5      619.29      539.63    172.47 o 
   9  16   5    14096.09    13862.65    557.27 o 
  10  16   5       98.75       21.71    181.44 o 
 -11  17   5     2264.06     2096.46    312.65 o 
 -10  17   5     1141.55      903.64    231.36 o 
  -9  17   5      774.57      561.60    182.53 o 
  -8  17   5     7515.81     7735.28    336.09 o 
  -7  17   5      411.34      470.85    148.47 o 
  -6  17   5    14308.59    14761.94    511.67 o 
  -5  17   5     3061.12     2664.31    224.83 o 
  -4  17   5       17.02     -126.77    187.43 o 
  -3  17   5    12484.64    14047.23    536.45 o 
  -2  17   5     3276.70     2723.67    242.66 o 
  -1  17   5     4337.73     3546.82    250.39 o 
   0  17   5      294.29      296.22    121.50 o 
   1  17   5      253.73      740.85    234.21 o 
   2  17   5       53.13      113.99     94.51 o 
   3  17   5    13859.01    13786.14    549.55 o 
   4  17   5     1174.43     1179.94    168.15 o 
   5  17   5    18570.78    18074.20    545.60 o 
   6  17   5       22.18       11.13    120.85 o 
   7  17   5      590.57      539.07    160.07 o 
   8  17   5       22.70      141.50    146.28 o 
   9  17   5      954.88      933.19    207.55 o 
  10  17   5      116.19       90.77    182.26 o 
 -11  18   5     7161.59     6304.66    434.87 o 
 -10  18   5      796.77     1259.30    307.29 o 
  -9  18   5     7751.72     7352.70    373.80 o 
  -8  18   5    12581.80    13685.64    443.70 o 
  -7  18   5     2732.27     3001.22    284.48 o 
  -6  18   5    15063.14    14318.81    499.30 o 
  -5  18   5      541.82      723.46    269.08 o 
  -4  18   5     3031.76     3669.19    423.06 o 
  -3  18   5     2787.16     2834.83    287.35 o 
  -2  18   5     8559.42     8487.51    390.72 o 
  -1  18   5      144.37      149.96     96.59 o 
   0  18   5    31503.19    29472.80   1007.03 o 
   1  18   5        3.80      257.73    121.12 o 
   3  18   5     1289.72     1528.01    165.56 o 
   4  18   5     2433.60     3375.02    581.32 o 
   5  18   5      155.53      246.19    139.64 o 
   6  18   5     2989.61     3011.27    267.67 o 
   7  18   5      315.61      317.05    153.14 o 
   8  18   5     8351.99     8559.53    393.80 o 
   9  18   5      305.56      208.15    172.96 o 
  10  18   5     2974.17     3939.25    360.03 o 
 -11  19   5     1776.76     1080.83    262.84 o 
 -10  19   5     3850.16     4151.48    377.60 o 
  -9  19   5        2.85      118.83    152.05 o 
  -8  19   5     2459.86     2371.03    292.05 o 
  -7  19   5     1968.11     2450.18    266.83 o 
  -6  19   5       57.07      121.14    141.79 o 
  -5  19   5      401.66      403.80    493.67 o 
  -4  19   5    11349.39    10426.88    872.04 o 
  -3  19   5        6.81     -142.49    110.99 o 
  -2  19   5    30395.95    31602.75    910.08 o 
  -1  19   5     1872.46     2134.80    228.60 o 
   0  19   5       27.84      257.72    167.35 o 
   1  19   5      237.52      379.39    139.48 o 
   4  19   5    19561.10    20202.38   1311.13 o 
   5  19   5      440.51      221.33    232.99 o 
   6  19   5     3108.12     3040.38    277.60 o 
   7  19   5       82.19      194.36    170.60 o 
   8  19   5      202.94      452.71    168.93 o 
   9  19   5      232.39      377.33    182.80 o 
  10  19   5     6535.35     7568.65    430.11 o 
 -10  20   5     3390.51     2696.72    327.00 o 
  -9  20   5      786.37      890.46    245.52 o 
  -8  20   5      371.84      290.21    186.56 o 
  -7  20   5    18973.20    19813.58    640.39 o 
  -6  20   5      896.64      618.68    273.41 o 
  -5  20   5    11036.39    11338.92    842.71 o 
  -4  20   5    10209.63     9111.37    582.09 o 
  -3  20   5     2934.21     3309.02    312.55 o 
  -2  20   5    16442.11    15308.95    566.20 o 
  -1  20   5    37972.27    40577.52   1095.05 o 
   0  20   5       13.76      340.08    141.53 o 
   1  20   5    25009.97    25783.96    934.32 o 
   2  20   5      564.68      420.33    387.52 o 
   3  20   5    30331.20    21613.70   1032.65 o 
   4  20   5     4155.76     2984.01    574.61 o 
   5  20   5      349.18      398.09    244.41 o 
   6  20   5      208.66      480.75    168.50 o 
   7  20   5    14006.87    14888.28    556.38 o 
   8  20   5      205.29      437.69    207.19 o 
   9  20   5    16439.29    16107.21    567.69 o 
  10  20   5      230.43      229.00    197.28 o 
 -10  21   5      704.63      407.05    213.55 o 
  -9  21   5      331.83      153.16    211.06 o 
  -8  21   5      337.17      638.79    204.56 o 
  -7  21   5      438.95     1006.03    428.47 o 
  -6  21   5     1505.44     1377.96    331.91 o 
  -5  21   5     1137.38     1430.93    343.73 o 
  -4  21   5     5124.58     5466.67    617.79 o 
  -3  21   5    12011.11    12165.28    523.12 o 
  -2  21   5     6783.21     6895.18    379.94 o 
  -1  21   5      266.50      334.79    132.77 o 
   0  21   5      120.56      174.58    163.03 o 
   1  21   5     2595.09     2760.61    305.88 o 
   2  21   5     1756.03     2104.95    327.02 o 
   3  21   5    27007.47    24762.06    835.01 o 
   4  21   5      734.11      574.07    336.68 o 
   5  21   5     7649.34     6740.59    549.65 o 
   6  21   5      494.86      461.36    286.02 o 
   7  21   5     1913.24     1407.29    234.64 o 
   8  21   5     2783.94     2703.50    299.94 o 
   9  21   5       53.13      118.05    200.39 o 
  10  21   5     1533.91     1088.08    287.85 o 
 -10  22   5        7.15       31.88    210.41 o 
  -9  22   5     9842.41     9047.16    530.60 o 
  -8  22   5     2939.86     3816.49    392.94 o 
  -7  22   5     7311.11     7334.11    802.15 o 
  -6  22   5    16760.24    16846.58    887.45 o 
  -5  22   5     1070.49     1295.92    317.70 o 
  -4  22   5    15602.47    15409.49   1137.08 o 
  -3  22   5     3654.14     3190.63    336.17 o 
  -2  22   5     5210.48     5250.96    336.04 o 
  -1  22   5      558.89      517.17    151.51 o 
   0  22   5    17650.47    16571.67    812.78 o 
   1  22   5       13.92       78.74    125.38 o 
   2  22   5    22956.46    21358.92    778.84 o 
   3  22   5      424.99      804.42    162.07 o 
   4  22   5     7980.22     7664.35    793.51 o 
   5  22   5       35.93       32.91    306.09 o 
   6  22   5    13255.04    13661.48    801.04 o 
   7  22   5      868.41      677.84    256.98 o 
   8  22   5     9148.77     9743.66    481.67 o 
   9  22   5      470.93      557.54    230.80 o 
 -10  23   5     2697.65     2739.68    338.03 o 
  -9  23   5      740.82      305.99    230.86 o 
  -8  23   5       30.30      412.24    407.96 o 
  -7  23   5      827.58     1201.74    359.85 o 
  -6  23   5     4868.43     5499.48    581.51 o 
  -5  23   5     4036.79     4589.40    519.76 o 
  -4  23   5    11097.93    10796.94    666.47 o 
  -3  23   5     1477.98     1406.52    238.50 o 
  -2  23   5     7291.92     6591.93    388.00 o 
  -1  23   5      190.15      479.86    155.69 o 
   0  23   5      990.95     1129.72    240.17 o 
   1  23   5      962.33     1175.19    227.27 o 
   2  23   5     3586.14     3702.79    278.12 o 
   3  23   5     3342.45     2673.82    527.54 o 
   4  23   5     6897.53     7646.97    825.97 o 
   5  23   5    19672.95    18443.15   1357.14 o 
   6  23   5     3673.71     4081.84    520.67 o 
   7  23   5      105.04     -200.20    254.06 o 
   8  23   5       65.95     -142.27    178.22 o 
   9  23   5      723.59      993.83    258.75 o 
 -10  24   5     3227.24     3254.66    361.11 o 
  -9  24   5     4574.24     4626.48    454.44 o 
  -8  24   5       38.38       31.96    351.32 o 
  -7  24   5     8855.27     8509.18    669.52 o 
  -6  24   5     2033.38     2781.48    669.74 o 
  -5  24   5    37675.14    36631.04   1409.00 o 
  -4  24   5    14934.58    15219.10    805.66 o 
  -3  24   5     1037.07     1470.97    248.99 o 
  -2  24   5    15589.74    15149.73    609.01 o 
  -1  24   5    29006.26    28135.94    882.37 o 
   0  24   5     2389.40     2440.26    321.44 o 
   1  24   5    58513.27    58931.40   1836.23 o 
   2  24   5     2364.46     2643.05    352.30 o 
   3  24   5      604.40      585.25    320.03 o 
   4  24   5      557.35      629.20    365.05 o 
   5  24   5     1662.58     2530.74    606.46 o 
   6  24   5      501.72      673.90    329.09 o 
   7  24   5    15602.73    15473.92    904.71 o 
   8  24   5       67.31     -141.56    214.80 o 
   9  24   5    10151.50    10834.48    544.86 o 
  -9  25   5       57.99       71.94    220.85 o 
  -8  25   5      182.29      373.56    393.03 o 
  -7  25   5      186.32      532.92    317.03 o 
  -6  25   5    10559.68    10398.21    720.70 o 
  -5  25   5     6725.52     7868.01    606.57 o 
  -4  25   5     9635.29     8916.06    621.45 o 
  -3  25   5    12262.38    11932.43    550.89 o 
  -2  25   5     8609.36     8653.00    459.09 o 
  -1  25   5      910.73     1354.70    227.44 o 
   0  25   5     1027.08      715.23    203.23 o 
   1  25   5     8207.01     8577.66    524.09 o 
   2  25   5     4805.39     5182.82    327.55 o 
   3  25   5     1935.25     2428.66    540.49 o 
   4  25   5     6865.97     6782.55    790.13 o 
   5  25   5    11643.03    11617.19   1074.28 o 
   6  25   5     1270.61     1255.93    419.68 o 
   7  25   5     1279.00     1574.40    410.03 o 
   8  25   5       18.78      640.17    406.38 o 
   9  25   5       81.59       18.82    205.72 o 
  -9  26   5    10247.33    10227.98   1169.40 o 
  -8  26   5     3922.44     3647.35    809.98 o 
  -7  26   5     3605.08     3886.55    787.73 o 
  -6  26   5    14005.14    14321.13    838.79 o 
  -5  26   5     1116.14     1622.50    351.69 o 
  -4  26   5    12322.89    11905.93    720.42 o 
  -3  26   5     8959.99     8548.50    474.84 o 
  -2  26   5     8564.08     8036.96    446.75 o 
  -1  26   5       70.60      213.47    145.64 o 
   0  26   5    24850.50    24867.28   1004.66 o 
   1  26   5      737.05     1037.59    240.54 o 
   2  26   5    38789.48    37802.88   1066.22 o 
   3  26   5      622.28      586.64    339.25 o 
   4  26   5     5886.21     5618.69    845.65 o 
   5  26   5      132.22      509.98    384.86 o 
   6  26   5     5619.17     6007.50    748.40 o 
   7  26   5       23.42      -40.61    294.12 o 
   8  26   5     6754.43     6559.58    715.54 o 
   9  26   5       27.65      133.79    222.17 o 
  -9  27   5     1964.41     1472.27    627.64 o 
  -8  27   5      293.46      234.77    406.82 o 
  -7  27   5        3.02      540.66    421.83 o 
  -6  27   5     5657.65     5721.09    615.56 o 
  -5  27   5     7193.18     7863.38    631.59 o 
  -4  27   5    14069.68    13768.91    792.95 o 
  -3  27   5     9730.07     9633.26    512.53 o 
  -2  27   5     2047.86     2190.73    360.69 o 
  -1  27   5      257.85      270.24    157.85 o 
   0  27   5     1983.47     2748.28    305.93 o 
   1  27   5     1568.50     1661.83    653.38 o 
   2  27   5     4773.81     5258.00    553.37 o 
   3  27   5     7876.63     6494.83    759.90 o 
   4  27   5       14.61      -37.82    272.73 o 
   5  27   5    11560.23    10889.32   1072.59 o 
   6  27   5     2443.57     2700.05    457.25 o 
   7  27   5     2960.41     3082.17    517.42 o 
   8  27   5        2.90       61.05    324.03 o 
  -8  28   5      209.51       53.96    323.76 o 
  -7  28   5     7588.71     7411.81   1079.71 o 
  -6  28   5     2404.77     2651.06    453.62 o 
  -5  28   5     8761.01    10582.54    715.56 o 
  -4  28   5     9975.91    11217.52    733.58 o 
  -3  28   5     1495.32     2210.33    311.30 o 
  -2  28   5     8443.71     9374.77    504.09 o 
  -1  28   5    21052.61    19675.69    740.17 o 
   0  28   5     2311.63     2539.53    298.35 o 
   1  28   5    35398.84    35425.14   1311.76 o 
   2  28   5        1.20      141.44    182.93 o 
   3  28   5     8100.25     8965.34    921.40 o 
   4  28   5     2459.66     1845.20    541.00 o 
   5  28   5      588.67     1059.15    482.84 o 
   6  28   5     1547.15     1556.74    390.14 o 
   7  28   5    13388.37    13256.09    881.78 o 
   8  28   5      519.51      561.82    380.99 o 
  -8  29   5      542.71      348.70    431.67 o 
  -7  29   5     1930.10     2688.94    709.10 o 
  -6  29   5      778.81     1185.08    346.68 o 
  -5  29   5      247.91      871.65    395.59 o 
  -4  29   5    14419.61    14592.68    840.55 o 
  -3  29   5     5746.16     5590.72    472.08 o 
  -2  29   5    19342.65    18080.56    725.25 o 
  -1  29   5       76.72      400.73    177.04 o 
   0  29   5     1375.16     1582.69    260.58 o 
   1  29   5     5727.31     5954.76    501.68 o 
   2  29   5     2264.63     1695.28    488.81 o 
   3  29   5     6973.23     6703.54    810.11 o 
   4  29   5     6910.69     5471.98    867.01 o 
   5  29   5     3874.78     3585.07    764.61 o 
   6  29   5     3417.41     3084.87    481.22 o 
   7  29   5      125.64       49.07    308.20 o 
   8  29   5        8.13      -74.25    343.05 o 
  -8  30   5     6409.18     6547.16   1083.69 o 
  -7  30   5     2509.58     3161.44    760.97 o 
  -6  30   5     6746.41     7242.72   1081.32 o 
  -5  30   5       60.81      628.23    283.94 o 
  -4  30   5     4442.86     5324.67    605.64 o 
  -3  30   5     1859.62     2398.41    324.94 o 
  -2  30   5     5710.54     6013.98    485.47 o 
  -1  30   5      619.27     1094.54    238.86 o 
   0  30   5    12441.74    11365.18    563.36 o 
   1  30   5      182.50      219.16    206.17 o 
   2  30   5    17450.56    16148.68   1265.11 o 
   3  30   5        7.00      254.13    344.53 o 
   4  30   5     3635.76     4207.34    778.88 o 
   5  30   5      154.62      135.88    371.46 o 
   6  30   5     4698.09     4686.11    571.05 o 
   7  30   5        2.53      350.94    320.41 o 
  -7  31   5        5.35      299.91    393.70 o 
  -6  31   5     2460.71     2365.65    667.84 o 
  -5  31   5     2160.37     2225.01    416.09 o 
  -4  31   5     8322.78     8628.16    665.17 o 
  -3  31   5     5769.69     5335.30    470.02 o 
  -2  31   5      981.69     1119.26    247.78 o 
  -1  31   5     4178.42     3529.86    376.26 o 
   0  31   5      118.16      557.29    203.00 o 
   1  31   5      270.80      731.36    249.33 o 
   2  31   5      673.34     1027.44    442.32 o 
   3  31   5     9406.46     8763.46    967.94 o 
   4  31   5      154.28      166.05    343.57 o 
   5  31   5    14621.59    11967.29   1187.03 o 
   6  31   5      356.05      228.35    302.45 o 
   7  31   5     2684.91     2838.61    520.63 o 
  -7  32   5     6037.86     5487.03   1035.58 o 
  -6  32   5     1075.37      860.68    477.25 o 
  -5  32   5     8932.72     9802.45    723.29 o 
  -4  32   5    10878.58    10748.83    737.63 o 
  -3  32   5       85.38      485.43    221.17 o 
  -2  32   5     4902.27     5157.70    470.85 o 
  -1  32   5     5796.21     5209.51    433.44 o 
   0  32   5     2676.47     2916.86    353.21 o 
   1  32   5     9616.31     9046.92    620.75 o 
   2  32   5        5.94      158.82    331.99 o 
   3  32   5      493.97     1117.21    467.68 o 
   4  32   5      425.40      307.19    378.80 o 
   5  32   5      951.40      925.27    488.03 o 
   6  32   5      588.10      594.75    343.25 o 
   7  32   5    16035.58    16293.12   1016.56 o 
  -7  33   5     2795.35     4034.19    875.37 o 
  -6  33   5     2048.11     1896.03    648.46 o 
  -5  33   5     1790.97     2992.32    735.42 o 
  -4  33   5    11229.81    10681.12    750.58 o 
  -3  33   5     1821.92     2205.14    341.95 o 
  -2  33   5    10814.58    10125.59    564.60 o 
  -1  33   5     2572.84     2690.35    434.92 o 
   0  33   5     2906.22     2593.82    330.90 o 
   1  33   5     6648.02     7195.65    843.52 o 
   2  33   5     1397.31     1753.43    559.28 o 
   3  33   5     1776.92     1141.15    496.05 o 
   4  33   5     6871.88     5835.49    946.16 o 
   5  33   5     1274.07      778.74    465.62 o 
   6  33   5     4752.15     4137.70    574.06 o 
  -6  34   5     7911.55     8065.52   1201.23 o 
  -5  34   5      180.64      843.26    491.52 o 
  -4  34   5     1292.51     1708.23    403.99 o 
  -3  34   5     1665.98     2498.85    359.08 o 
  -2  34   5      984.30     1141.80    271.01 o 
  -1  34   5      144.02      421.27    207.47 o 
   0  34   5     8587.53     7456.39    491.81 o 
   1  34   5        9.75      245.68    341.06 o 
   2  34   5    10612.92    10144.61   1048.19 o 
   3  34   5       58.16      466.02    403.62 o 
   4  34   5     3492.49     3532.73    780.29 o 
   5  34   5       17.71       38.56    350.75 o 
   6  34   5     3153.52     2761.97    514.64 o 
  -6  35   5     2278.02     3054.63    797.46 o 
  -5  35   5     5599.03     4862.82    925.15 o 
  -4  35   5     2320.01     3134.01    820.31 o 
  -3  35   5     9998.14     9175.96    564.54 o 
  -2  35   5        2.49      375.75    217.46 o 
  -1  35   5     1061.07     1137.25    266.01 o 
   0  35   5     1178.66     1459.78    294.63 o 
   1  35   5      503.45      800.58    370.77 o 
   2  35   5       88.26      295.85    377.87 o 
   3  35   5    10603.72    11048.88   1134.04 o 
   4  35   5       35.99      375.30    439.52 o 
   5  35   5    13362.96    11712.11   1235.43 o 
  -5  36   5     2179.30     2975.69    783.88 o 
  -4  36   5     2659.18     3640.39    971.36 o 
  -3  36   5      349.96      895.65    314.09 o 
  -2  36   5     3903.49     4579.52    477.60 o 
  -1  36   5     8321.65     7654.64    513.83 o 
   0  36   5     2061.59     2439.21    362.48 o 
   1  36   5    15603.05    16700.05    973.46 o 
   2  36   5      352.84      492.79    409.54 o 
   3  36   5      929.20     1073.20    540.36 o 
   4  36   5      288.10      426.70    469.27 o 
  -4  37   5     5499.00     5683.86    654.33 o 
  -3  37   5       30.49      970.35    346.35 o 
  -2  37   5    11222.71    10949.23    629.08 o 
  -1  37   5     3769.34     4552.96    479.58 o 
   0  37   5     4107.05     4821.25    884.83 o 
   1  37   5     1297.95     1527.89    412.90 o 
   2  37   5     1047.89     1065.79    497.62 o 
   3  37   5      588.69      855.79    499.67 o 
   4  37   5     6169.79     6791.08   1088.18 o 
  -3  38   5      426.48     1136.06    338.59 o 
  -2  38   5     1195.14     1448.55    358.84 o 
  -1  38   5      319.13      714.84    262.25 o 
   0  38   5     2608.85     2605.68    488.87 o 
   1  38   5      236.68      942.54    364.38 o 
   2  38   5     8080.46     8442.20   1006.21 o 
   3  38   5       45.37      457.56    444.76 o 
  -2  39   5       12.94      447.21    415.88 o 
  -1  39   5     2005.05     2628.83    590.13 o 
   0  39   5      406.59      505.67    366.16 o 
   1  39   5      232.69      512.69    393.70 o 
   2  39   5      718.69      981.54    508.30 o 
 -12   0   6    11812.17    11865.06    509.98 o 
 -11   0   6    23479.68    24832.62    682.67 o 
 -10   0   6      808.25      885.95    185.69 o 
  -9   0   6    43541.84    42769.23    990.78 o 
  -8   0   6    40743.45    43895.98    993.44 o 
  -7   0   6    15677.88    15053.06    407.19 o 
  -6   0   6    60712.82    63148.04   1073.25 o 
  -5   0   6     1882.54     1812.47    128.05 o 
  -4   0   6    85094.73    91936.52   1391.70 o 
  -3   0   6       45.40      217.41     90.79 o 
  -2   0   6     1520.51     2810.28    121.14 o 
  -1   0   6      661.18      639.77     74.26 o 
   0   0   6    44750.68    45350.39    693.95 o 
   1   0   6     8919.14     7957.16    194.20 o 
   2   0   6      378.02      943.82    100.38 o 
   3   0   6     6337.09     5531.76    255.67 o 
   4   0   6    14122.99    12928.72    288.05 o 
   5   0   6      453.31      500.88     92.72 o 
   6   0   6   114794.96   118238.54   1786.38 o 
   7   0   6        2.45     -151.46     98.68 o 
   8   0   6   100133.70   100722.05   1585.87 o 
   9   0   6      155.19       95.30    155.99 o 
  10   0   6    26100.12    26515.68    606.12 o 
  11   0   6     1187.40     1176.15    279.72 o 
 -12   1   6     1914.62     1978.83    253.25 o 
 -11   1   6     5077.86     5415.57    348.51 o 
 -10   1   6      273.97      265.21    128.95 o 
  -9   1   6     3698.69     4117.32    180.33 o 
  -8   1   6    14364.78    15030.32    303.77 o 
  -7   1   6      461.41      538.73     96.27 o 
  -6   1   6    33816.53    33705.64    457.24 o 
  -5   1   6     2545.33     2576.28    136.24 o 
  -4   1   6    29107.57    28451.42    426.13 o 
  -3   1   6      157.36      -44.06     38.44 o 
  -2   1   6   279570.41   270394.38   5012.10 o 
  -1   1   6     5465.58     7660.86    201.43 o 
   0   1   6     5719.56     4969.09    224.94 o 
   1   1   6   123025.88   128009.63   1287.11 o 
   2   1   6    37837.86    36697.54    407.26 o 
   3   1   6    52299.75    50283.52    545.61 o 
   4   1   6    13408.87    12455.24    193.33 o 
   5   1   6    20844.70    19718.95    275.67 o 
   6   1   6     4618.91     4302.80    141.92 o 
   7   1   6       21.56       60.73     72.73 o 
   8   1   6     5134.47     4930.19    176.45 o 
   9   1   6     5117.92     5389.45    199.09 o 
  10   1   6      324.59      385.43    139.33 o 
  11   1   6    12488.01    12469.52    414.90 o 
 -12   2   6     1404.49     1183.29    213.49 o 
 -11   2   6     1472.30     1714.49    201.85 o 
 -10   2   6      709.97      357.73    119.23 o 
  -9   2   6     7190.43     7635.09    221.73 o 
  -8   2   6     3704.04     3541.25    166.95 o 
  -7   2   6     6916.62     8219.44    212.56 o 
  -6   2   6    14487.14    13009.07    450.50 o 
  -5   2   6       48.84       35.83     89.39 o 
  -4   2   6    55945.67    49357.87    663.36 o 
  -2   2   6   107544.92    95464.70   2151.08 o 
  -1   2   6   352753.03   370973.03   4349.63 o 
   0   2   6     5361.49     4456.56    128.04 o 
   1   2   6   890590.81   954662.94  10112.31 o 
   2   2   6    17790.37    15518.80    397.59 o 
   3   2   6   124216.03   131844.25   1289.66 o 
   4   2   6     2708.53     2261.78     85.92 o 
   5   2   6    62901.60    67307.04    989.83 o 
   6   2   6      673.60      678.02     83.42 o 
   7   2   6      142.90       64.61     75.90 o 
   8   2   6      203.31      338.32     95.70 o 
   9   2   6     5142.72     6013.31    236.41 o 
  10   2   6       23.92       14.43    129.67 o 
  11   2   6       55.19      363.09    148.23 o 
 -12   3   6     1462.08     1135.47    174.96 o 
 -11   3   6    12626.36    12172.53    323.45 o 
 -10   3   6     1971.50     1336.09    178.94 o 
  -9   3   6     1285.79     1277.28    125.44 o 
  -8   3   6     7088.44     7356.19    212.34 o 
  -7   3   6      515.94      487.24    107.12 o 
  -6   3   6    15728.07    17182.60    280.57 o 
  -5   3   6     6380.70     6796.68    216.84 o 
  -4   3   6   160166.48   162288.28   1970.79 o 
  -3   3   6     1412.34     1867.05    144.38 o 
  -2   3   6    49476.36    47194.70    808.72 o 
  -1   3   6     3988.05     5597.15    202.17 o 
   0   3   6    24125.82    21201.37    395.07 o 
   1   3   6    40603.83    42890.88    464.40 o 
   2   3   6    58779.95    55270.70    631.91 o 
   3   3   6    12380.05    12740.73    212.09 o 
   4   3   6    12440.03    10581.37    254.47 o 
   5   3   6     6923.24     6168.63    140.41 o 
   6   3   6    13156.85    12080.25    259.75 o 
   7   3   6      239.55      263.48     90.04 o 
   8   3   6     4477.17     4422.31    166.36 o 
   9   3   6     4712.20     4224.38    207.35 o 
  10   3   6       24.21       13.16    128.70 o 
  11   3   6     6789.32     6715.06    287.55 o 
 -12   4   6     4796.66     4856.80    252.58 o 
 -11   4   6    40257.16    38271.87    611.01 o 
 -10   4   6       39.58     -225.88    112.94 o 
  -9   4   6    50262.10    49674.62    758.74 o 
  -8   4   6    22976.12    24490.52    394.37 o 
  -7   4   6    23235.37    21456.40    411.58 o 
  -6   4   6    59610.99    65313.99    766.08 o 
  -5   4   6    12601.62    12249.88    239.17 o 
  -4   4   6   155574.88   171919.41   2083.01 o 
  -3   4   6     1073.17      831.76     66.46 o 
  -2   4   6    96365.97   105888.34   1223.60 o 
  -1   4   6    17630.54    14925.20    465.61 o 
   0   4   6    18048.75    19705.50    261.45 o 
   1   4   6     4402.67     3704.09    160.89 o 
   2   4   6        9.52      122.46     34.59 o 
   3   4   6     3010.29     2467.35    100.75 o 
   4   4   6    35339.42    35823.30    420.30 o 
   5   4   6     1747.58     1409.91     84.81 o 
   6   4   6   118259.79   122329.16   1450.98 o 
   7   4   6      119.53      108.66     87.46 o 
   8   4   6    43721.02    43924.47    603.57 o 
   9   4   6      359.93      338.31    131.70 o 
  10   4   6    35666.24    35056.44    575.01 o 
  11   4   6        4.62      157.71    142.57 o 
 -12   5   6     1012.00      879.42    176.62 o 
 -11   5   6     6231.76     6953.33    263.72 o 
 -10   5   6     1952.13     1607.06    165.16 o 
  -9   5   6    12253.13    12470.45    303.27 o 
  -8   5   6    16082.01    16764.28    369.93 o 
  -7   5   6    11759.61    11288.88    246.17 o 
  -6   5   6    52827.80    55726.36    667.05 o 
  -5   5   6      648.51      581.12     95.97 o 
  -4   5   6    75669.05    77442.14   1020.36 o 
  -3   5   6      116.86      -16.32     43.00 o 
  -2   5   6    55856.96    57470.17    943.73 o 
  -1   5   6     5927.43     4010.48    357.59 o 
   0   5   6       19.48       48.28     33.40 o 
   1   5   6    22870.07    23518.72    341.70 o 
   3   5   6    16821.84    16176.18    282.97 o 
   4   5   6     6327.75     5922.96    160.99 o 
   5   5   6    21661.41    20423.30    318.76 o 
   6   5   6     9954.25     9398.33    242.57 o 
   7   5   6     1202.41      894.63    123.36 o 
   8   5   6     1568.47     1442.63    137.61 o 
   9   5   6     5532.67     5009.93    215.43 o 
  10   5   6     2110.54     1890.04    175.60 o 
  11   5   6    18028.40    16940.62    415.26 o 
 -12   6   6     1273.32     1190.45    194.35 o 
 -11   6   6      493.68      532.64    144.95 o 
 -10   6   6      347.61     -165.62    123.03 o 
  -9   6   6     2536.83     2792.51    179.47 o 
  -8   6   6     2007.59     2158.28    159.16 o 
  -7   6   6      935.53     1445.67    143.78 o 
  -6   6   6    17177.38    15968.35    338.46 o 
  -5   6   6     4487.79     4531.65    201.45 o 
  -4   6   6    50999.71    49270.30    900.63 o 
  -3   6   6     1416.77     1598.30     90.18 o 
  -2   6   6    67906.34    63126.24   1321.37 o 
  -1   6   6   251158.31   267760.44   4290.65 o 
   0   6   6     6845.85     5357.43    146.33 o 
   1   6   6   365355.84   398313.38   5539.94 o 
   2   6   6     5165.54     4365.22    128.76 o 
   3   6   6   141618.55   150602.44   1694.22 o 
   4   6   6     3750.57     3478.05    142.20 o 
   5   6   6    70604.51    78087.82    909.68 o 
   6   6   6      887.52      626.90    115.55 o 
   7   6   6        0.94     -146.44     97.46 o 
   8   6   6       34.35      324.42    105.37 o 
   9   6   6      371.50      681.05    131.79 o 
  10   6   6       59.54      110.13    132.37 o 
  11   6   6      749.52     1294.44    169.75 o 
 -12   7   6     1830.92     1927.24    206.96 o 
 -11   7   6     6774.46     6365.13    265.06 o 
 -10   7   6     1123.86      822.82    150.34 o 
  -9   7   6     4150.98     4164.35    200.20 o 
  -8   7   6     5930.37     6131.41    221.57 o 
  -7   7   6        8.06      178.02     84.91 o 
  -6   7   6    27729.60    28678.01    551.14 o 
  -5   7   6      272.76      269.37     76.70 o 
  -4   7   6    93671.31    95991.16   1276.29 o 
  -3   7   6    11431.76    11782.31    262.38 o 
  -2   7   6   193200.39   184523.63   2354.19 o 
   0   7   6    12033.03    11324.65    414.31 o 
   1   7   6    14493.16    16296.84    326.71 o 
   2   7   6      128.27      163.36     41.29 o 
   3   7   6     3895.96     3558.80    118.03 o 
   4   7   6    25217.64    23047.21    351.84 o 
   5   7   6     5096.75     5199.52    173.74 o 
   6   7   6    19427.69    17225.28    434.91 o 
   7   7   6       67.60       83.76    101.46 o 
   8   7   6      726.49      775.66    126.83 o 
   9   7   6     8498.89     7971.02    244.51 o 
  10   7   6       10.29      285.22    133.44 o 
  11   7   6     3146.51     3296.97    215.25 o 
 -12   8   6     3118.38     3769.84    249.30 o 
 -11   8   6    28229.50    27698.92    520.68 o 
 -10   8   6        5.86     -231.95    117.42 o 
  -9   8   6    51842.73    50945.84    703.48 o 
  -8   8   6    25350.75    27064.53    438.96 o 
  -7   8   6    22475.33    22490.91    365.94 o 
  -6   8   6    56142.05    61320.02    793.61 o 
  -5   8   6     2302.84     2365.15    108.99 o 
  -4   8   6   108910.30   117513.16   1567.75 o 
  -3   8   6      522.20      761.36     75.37 o 
  -2   8   6    41972.64    45981.37   1133.99 o 
  -1   8   6       44.66       78.53     50.87 o 
   0   8   6      611.30      687.00    117.37 o 
   1   8   6       13.29       19.08     61.16 o 
   2   8   6    25539.46    27600.60    696.78 o 
   3   8   6     2718.58     2606.91     98.51 o 
   4   8   6    23917.90    23829.68    357.53 o 
   5   8   6     1068.76      949.21     82.52 o 
   6   8   6    86808.55    88109.83   1190.23 o 
   7   8   6       75.19      166.24    100.13 o 
   8   8   6    72345.48    73167.60    971.54 o 
   9   8   6        0.52      -20.73    118.43 o 
  10   8   6    20566.66    20807.80    418.58 o 
  11   8   6      650.81      957.52    158.46 o 
 -12   9   6     1190.80     1555.90    316.05 o 
 -11   9   6     5648.21     6375.66    338.72 o 
 -10   9   6       39.17       20.36    122.54 o 
  -9   9   6    15980.13    15891.99    339.19 o 
  -8   9   6    28571.13    28720.54    443.89 o 
  -7   9   6     9687.81     8965.58    223.94 o 
  -6   9   6    52627.25    54815.46    719.58 o 
  -5   9   6     1519.89     1682.57     96.56 o 
  -4   9   6    65356.10    64431.43    861.51 o 
  -3   9   6     3823.53     3549.42    130.75 o 
  -2   9   6    29341.29    18035.79    907.05 o 
  -1   9   6     1224.03     1922.24    203.43 o 
   0   9   6     4533.65     4376.20    242.98 o 
   1   9   6    13213.55    13395.52    459.97 o 
   2   9   6     3292.93     3231.08    145.70 o 
   3   9   6    42682.18    42091.41    577.85 o 
   4   9   6      911.20      982.67     91.63 o 
   5   9   6    24325.26    22997.15    413.55 o 
   6   9   6     3204.85     3723.47    164.81 o 
   7   9   6      119.23       38.11    100.68 o 
   8   9   6     6314.18     6133.39    223.75 o 
   9   9   6     6750.48     6749.55    245.68 o 
  10   9   6      227.50      174.66    119.89 o 
  11   9   6    12983.16    12690.58    339.92 o 
 -12  10   6     2336.96     2243.37    266.68 o 
 -11  10   6      937.55     1176.47    173.46 o 
 -10  10   6      115.62     -122.78    188.90 o 
  -9  10   6      710.22     1138.38    154.97 o 
  -8  10   6     4882.00     4791.20    200.73 o 
  -7  10   6     8440.99     9363.10    240.26 o 
  -6  10   6    26527.13    25701.26    653.18 o 
  -5  10   6      473.11      786.49     84.64 o 
  -4  10   6    28331.55    26194.50    393.57 o 
  -3  10   6     5727.55     5423.65    180.94 o 
  -2  10   6    47003.24    43042.79   1060.03 o 
  -1  10   6   115826.84   124267.12   3236.97 o 
   0  10   6     6547.53     4115.21    367.92 o 
   1  10   6   215020.91   216935.67   5436.34 o 
   2  10   6       44.67       75.33     66.28 o 
   3  10   6   167272.92   183436.88   3534.43 o 
   4  10   6     2717.19     2507.83    146.13 o 
   5  10   6    34921.64    36732.29    515.85 o 
   6  10   6      993.42      887.21    108.08 o 
   7  10   6     1661.02     1834.98    149.43 o 
   8  10   6       10.31       57.61    106.63 o 
   9  10   6     2767.73     3341.80    207.81 o 
  10  10   6      231.89      141.95    123.87 o 
  11  10   6      391.13      695.35    158.22 o 
 -12  11   6      125.22      127.43    185.53 o 
 -11  11   6     5542.64     5270.91    396.10 o 
 -10  11   6      940.14     1198.90    162.83 o 
  -9  11   6      274.32      236.95    124.02 o 
  -8  11   6     1137.09      952.54    124.44 o 
  -7  11   6        0.60      143.14     95.25 o 
  -6  11   6    29996.13    30405.58    424.41 o 
  -5  11   6     2764.34     3234.24    134.79 o 
  -4  11   6    32073.10    29272.26    573.91 o 
  -3  11   6     1370.61     1454.57    112.51 o 
  -2  11   6    94603.07    88988.35   1983.20 o 
  -1  11   6    13098.11    13075.01    543.75 o 
   1  11   6     2435.36     2875.14    201.88 o 
   2  11   6      366.64      736.88     62.87 o 
   3  11   6     7205.31     7714.44    250.30 o 
   4  11   6    28188.76    25672.09    500.37 o 
   5  11   6       43.16      100.72     70.74 o 
   6  11   6    35086.62    33006.30    538.32 o 
   7  11   6      174.31      222.13    100.68 o 
   8  11   6     6080.59     5372.87    231.41 o 
   9  11   6     2434.40     2377.41    182.78 o 
  10  11   6      686.91      914.33    152.20 o 
  11  11   6     3056.05     3255.97    319.68 o 
 -11  12   6    15402.14    15588.61    492.37 o 
 -10  12   6        0.12     -116.36    171.08 o 
  -9  12   6    33873.31    32234.97    666.23 o 
  -8  12   6    16803.46    17716.57    354.57 o 
  -7  12   6    37757.16    35160.36    513.70 o 
  -6  12   6    63650.45    66862.31    886.09 o 
  -5  12   6     6161.48     5790.48    139.29 o 
  -4  12   6    47581.35    49607.20    906.97 o 
  -3  12   6      566.09      411.94     89.22 o 
  -2  12   6     2154.01     2289.40    213.69 o 
  -1  12   6      110.43       33.89     68.32 o 
   1  12   6     2253.55     2138.05    188.51 o 
   2  12   6    15161.49    16358.86    458.48 o 
   3  12   6        3.79      334.47    108.79 o 
   4  12   6    34490.91    34212.71    502.10 o 
   5  12   6     1172.78     1366.55    155.50 o 
   6  12   6    91426.16    89759.20   1202.99 o 
   7  12   6       55.91       38.77     91.90 o 
   8  12   6    64764.88    65877.91    964.99 o 
   9  12   6      232.64      192.08    139.47 o 
  10  12   6    11048.48    10690.51    383.61 o 
  11  12   6     1131.65      993.51    200.60 o 
 -11  13   6     5121.70     4763.75    314.12 o 
 -10  13   6     1860.23     1631.29    205.55 o 
  -9  13   6    21163.61    19640.97    510.78 o 
  -8  13   6    10850.03    11890.63    331.65 o 
  -7  13   6    24842.90    24024.54    485.60 o 
  -6  13   6    43460.86    44467.01    819.61 o 
  -5  13   6      280.12      164.81     71.66 o 
  -4  13   6    35251.41    35679.23    800.99 o 
  -3  13   6     1064.21      770.85    120.27 o 
  -2  13   6     5444.57     5565.78    321.17 o 
  -1  13   6       77.36      -16.32     70.72 o 
   0  13   6       92.35      135.94     76.28 o 
   1  13   6     4111.27     4558.17    267.66 o 
   2  13   6     7586.50     7630.22    324.79 o 
   3  13   6    29478.58    28576.99    565.36 o 
   4  13   6      347.96      666.28    102.68 o 
   5  13   6    24939.17    23640.05    698.97 o 
   6  13   6     1183.74     1308.38    141.80 o 
   7  13   6      601.51      682.31    138.41 o 
   8  13   6      946.55     1141.32    162.65 o 
   9  13   6     3891.56     4316.01    266.48 o 
  10  13   6     1671.39     1931.66    227.89 o 
  11  13   6     8989.21     8495.88    355.32 o 
 -11  14   6       85.68      128.02    163.79 o 
 -10  14   6      392.84      397.33    163.20 o 
  -9  14   6     1000.18     1256.46    224.44 o 
  -8  14   6      266.15      614.42    129.81 o 
  -7  14   6     7583.00     7464.26    273.75 o 
  -6  14   6    24985.06    24569.99    612.32 o 
  -5  14   6      703.48      809.85    111.03 o 
  -4  14   6    21535.06    19972.55    459.30 o 
  -3  14   6    22323.42    23191.92    883.26 o 
  -2  14   6    30016.52    27113.91   1200.93 o 
  -1  14   6    70279.73    69229.27   1601.41 o 
   0  14   6     4907.13     5208.42    344.16 o 
   1  14   6   170404.55   179341.45   4592.53 o 
   2  14   6      134.05      124.45     84.44 o 
   3  14   6   142024.36   149871.81   2480.04 o 
   4  14   6     1311.92     1361.65    160.82 o 
   5  14   6    24455.53    25156.55    596.86 o 
   6  14   6       54.01      244.61     95.74 o 
   7  14   6     7895.11     7475.26    270.20 o 
   8  14   6      208.91      228.09    126.17 o 
   9  14   6      296.99      664.92    214.66 o 
  10  14   6       39.78       92.05    186.29 o 
  11  14   6      888.25     1085.91    299.93 o 
 -11  15   6     5144.30     5021.11    412.45 o 
 -10  15   6     1892.59     2320.55    237.26 o 
  -9  15   6      800.02      812.26    143.76 o 
  -8  15   6     4053.83     3771.84    197.42 o 
  -7  15   6     4255.50     4682.24    260.64 o 
  -6  15   6    24989.26    22588.33    532.83 o 
  -5  15   6     2893.90     3416.28    205.39 o 
  -4  15   6    58057.29    55090.94   1189.90 o 
  -3  15   6     9276.07     9442.10    515.21 o 
  -2  15   6    84917.30    83354.91   1913.66 o 
  -1  15   6    32857.00    34028.39    905.13 o 
   0  15   6    21647.46    19555.53    755.45 o 
   2  15   6     1108.48     1709.72    214.58 o 
   3  15   6     1128.57     1413.47    104.25 o 
   4  15   6    17316.64    15311.11    550.89 o 
   5  15   6       11.57      -69.28    101.30 o 
   6  15   6    17441.69    15709.80    622.89 o 
   7  15   6     2113.24     2067.92    158.84 o 
   8  15   6     1615.29     1567.85    165.40 o 
   9  15   6     1353.16     1870.43    189.14 o 
  10  15   6     1426.63     1833.95    202.89 o 
 -11  16   6    19439.22    18985.76    698.70 o 
 -10  16   6       48.50     -138.25    166.93 o 
  -9  16   6    22481.77    23292.39    664.46 o 
  -8  16   6      910.54     1152.91    188.20 o 
  -7  16   6    18594.81    17909.13    490.49 o 
  -6  16   6    24837.15    25917.94    590.46 o 
  -5  16   6     3426.56     3331.98    191.82 o 
  -4  16   6    35059.77    36400.10    692.14 o 
  -3  16   6      586.81      489.74    193.90 o 
  -2  16   6    23344.37    23742.62    718.55 o 
  -1  16   6        2.81      173.07    100.92 o 
   0  16   6     8289.00     8418.35    423.97 o 
   1  16   6      820.30      920.85    199.54 o 
   2  16   6    25004.71    26845.18    887.01 o 
   3  16   6        5.24      211.32     66.87 o 
   4  16   6    41184.64    40732.61    915.48 o 
   5  16   6      407.22      761.30    162.17 o 
   6  16   6    43665.64    44621.79   1046.01 o 
   7  16   6      239.54      329.93    151.58 o 
   8  16   6    31861.98    31911.71    799.25 o 
   9  16   6      292.67      370.13    184.28 o 
  10  16   6     8073.43     7826.91    423.04 o 
 -11  17   6     2326.81     2535.90    354.42 o 
 -10  17   6     1172.45      976.85    237.54 o 
  -9  17   6    18993.33    17770.96    534.73 o 
  -8  17   6     5913.82     6326.90    310.64 o 
  -7  17   6    26550.35    25153.53    602.01 o 
  -6  17   6    38595.45    39100.00    960.52 o 
  -5  17   6      287.84      252.38    131.81 o 
  -4  17   6    28533.62    26476.00   1037.14 o 
  -3  17   6      118.99      245.77    140.09 o 
  -2  17   6      316.69      765.20    153.72 o 
  -1  17   6      469.75      338.87    116.58 o 
   0  17   6      111.56      136.06    119.94 o 
   1  17   6      111.87       -6.25     64.88 o 
   2  17   6      379.89      475.08    130.32 o 
   3  17   6    11213.51    10739.03    398.71 o 
   4  17   6      272.22      150.15    114.66 o 
   5  17   6    25923.59    24938.29    679.19 o 
   6  17   6      871.43     1106.16    190.11 o 
   7  17   6     3749.56     3348.16    267.73 o 
   8  17   6       72.45      181.28    157.26 o 
   9  17   6     5796.07     5536.42    371.27 o 
  10  17   6     3285.70     3650.01    337.39 o 
 -11  18   6        8.62      -66.00    211.09 o 
 -10  18   6     3223.03     3085.45    338.86 o 
  -9  18   6        5.98     -158.56    246.62 o 
  -8  18   6       93.29      384.58    157.32 o 
  -7  18   6       39.24       64.80    152.63 o 
  -6  18   6     5302.54     5558.35    336.43 o 
  -5  18   6      458.49      196.09    221.63 o 
  -4  18   6    15023.13    14189.09   1253.91 o 
  -3  18   6    17833.78    18009.07    643.41 o 
  -2  18   6    12841.29    12902.25    504.27 o 
  -1  18   6    94367.85    96287.63   2192.28 o 
   0  18   6     6731.18     6854.50    403.86 o 
   1  18   6   104518.32   104545.63   2850.48 o 
   2  18   6       88.35      106.84     90.44 o 
   3  18   6   122759.30   121083.93   3707.01 o 
   4  18   6      737.35      732.10    273.06 o 
   5  18   6    14436.29    14683.41    490.44 o 
   6  18   6       32.29      113.65    144.06 o 
   7  18   6     2679.14     2530.53    247.55 o 
   8  18   6       32.44      -28.88    149.84 o 
   9  18   6     2920.29     3469.15    315.22 o 
  10  18   6      262.88      278.86    202.50 o 
 -11  19   6     1141.12     1057.31    268.24 o 
 -10  19   6      362.86      256.75    197.53 o 
  -9  19   6       24.44       57.32    151.87 o 
  -8  19   6      944.93     1191.48    384.31 o 
  -7  19   6      114.69      283.49    171.82 o 
  -6  19   6    10583.30     9668.93    406.52 o 
  -5  19   6     2784.08     3211.43    434.90 o 
  -4  19   6    15787.86    14733.53    742.58 o 
  -3  19   6     6950.85     7082.01    396.14 o 
  -2  19   6    63672.88    60546.06   1508.25 o 
  -1  19   6    32116.58    32986.26    931.56 o 
   0  19   6    20418.33    20434.52    793.08 o 
   1  19   6    10125.81     9074.60   1290.62 o 
   2  19   6     2605.21      196.28    192.32 o 
   3  19   6     1167.11     1572.55    168.14 o 
   4  19   6    35704.18    31735.59   3956.29 o 
   5  19   6      218.34      130.80    173.02 o 
   6  19   6    13598.72    11857.26    464.92 o 
   7  19   6     1991.97     2199.02    263.08 o 
   8  19   6      759.34      821.56    192.62 o 
   9  19   6     2274.31     2639.60    289.69 o 
  10  19   6      662.03      651.78    276.07 o 
 -10  20   6      239.25      138.95    197.76 o 
  -9  20   6     9540.84    10091.60    544.64 o 
  -8  20   6      787.36      785.49    268.59 o 
  -7  20   6    19131.37    19614.06    643.34 o 
  -6  20   6    22429.04    22196.64   1021.31 o 
  -5  20   6    14289.83    13746.89    769.93 o 
  -4  20   6     9345.85     9287.15    729.69 o 
  -3  20   6       10.19      125.01    147.47 o 
  -2  20   6     6133.30     6431.86    366.68 o 
  -1  20   6        0.08      149.53    111.65 o 
   0  20   6    16591.69    16596.08    704.02 o 
   1  20   6       36.56      104.99    111.54 o 
   3  20   6      151.19      755.45    185.03 o 
   4  20   6    32019.63    30663.58   1133.53 o 
   5  20   6      390.44      206.32    253.69 o 
   6  20   6    37328.43    38573.62    966.08 o 
   7  20   6       55.10     -147.29    165.54 o 
   8  20   6    31054.67    29980.79    875.24 o 
   9  20   6      272.61      320.75    181.78 o 
  10  20   6     2813.88     2197.84    296.38 o 
 -10  21   6     5372.76     5494.20    511.11 o 
  -9  21   6     7970.01     8295.93    498.18 o 
  -8  21   6     6391.22     5725.83    380.14 o 
  -7  21   6    23264.52    21622.25   1062.85 o 
  -6  21   6    20071.84    20313.05    975.93 o 
  -5  21   6     5842.04     6509.92    554.35 o 
  -4  21   6    20327.00    20253.28   1262.37 o 
  -3  21   6     4073.53     3466.76    322.08 o 
  -2  21   6     1928.51     1897.27    239.11 o 
  -1  21   6      344.78      291.91    129.25 o 
   0  21   6        4.58      -30.86     93.21 o 
   1  21   6      455.71      595.17    164.66 o 
   2  21   6      469.92      209.16    370.98 o 
   3  21   6    28082.74    28713.06   1629.65 o 
   4  21   6       41.33      137.71    273.08 o 
   5  21   6     9479.71     9683.36    650.54 o 
   6  21   6     4526.30     4049.78    515.20 o 
   7  21   6     1583.95     1463.46    238.17 o 
   8  21   6     1131.42     1346.29    253.54 o 
   9  21   6     3020.23     2691.12    334.50 o 
  10  21   6     2866.32     2915.93    363.34 o 
 -10  22   6     1436.82     1578.56    324.18 o 
  -9  22   6       99.59       53.35    213.69 o 
  -8  22   6     2233.75     2174.17    282.07 o 
  -7  22   6     1285.30     1762.77    411.71 o 
  -6  22   6     8060.87     8332.28    624.18 o 
  -5  22   6    14043.48    12701.74    819.16 o 
  -4  22   6    10983.80    11163.70    671.13 o 
  -3  22   6    27775.08    25178.60    831.66 o 
  -2  22   6     5961.47     6040.33    371.16 o 
  -1  22   6    50912.51    48056.95   1279.51 o 
   0  22   6     3338.29     2957.27    285.11 o 
   1  22   6    31917.60    29988.56   1074.78 o 
   2  22   6     2992.51     1008.57    322.25 o 
   3  22   6    86719.11    90222.87   3854.60 o 
   4  22   6      519.48      497.12    332.14 o 
   5  22   6     7121.15     7157.07    571.09 o 
   6  22   6       12.83      149.11    275.82 o 
   7  22   6     3017.33     2298.49    277.82 o 
   8  22   6      603.42      487.58    216.76 o 
   9  22   6     1309.10      860.69    257.75 o 
 -10  23   6      349.27      583.12    269.44 o 
  -9  23   6     1621.42     1869.79    312.86 o 
  -8  23   6     1811.04     2139.57    607.82 o 
  -7  23   6      133.28      336.38    301.53 o 
  -6  23   6     6611.57     6469.33    636.65 o 
  -5  23   6     1151.80     1648.41    352.60 o 
  -4  23   6    45742.14    42875.89   1541.21 o 
  -3  23   6    20496.53    20302.65    730.67 o 
  -2  23   6    43795.18    41113.15   1158.90 o 
  -1  23   6    38102.01    37710.47   1204.12 o 
   0  23   6    20748.50    21304.51    721.44 o 
   1  23   6    15904.54    16324.23    725.69 o 
   2  23   6      592.85      695.84    188.07 o 
   3  23   6     2980.06     3898.21    663.94 o 
   4  23   6     2511.25     2190.17    536.58 o 
   5  23   6    12063.89    11724.07    816.32 o 
   6  23   6     8756.88     8270.37   1746.76 o 
   7  23   6     7576.64     6988.86    749.85 o 
   8  23   6      731.19      756.77    226.10 o 
   9  23   6     2928.54     3237.30    362.03 o 
 -10  24   6       11.82     -333.66    204.26 o 
  -9  24   6     5476.39     5680.56    492.42 o 
  -8  24   6      682.24      288.88    394.48 o 
  -7  24   6    13564.02    13751.11    842.10 o 
  -6  24   6    14146.42    12580.94    783.79 o 
  -5  24   6     1935.35     2185.68    387.32 o 
  -4  24   6     2739.01     3336.49    572.29 o 
  -3  24   6      625.49      566.39    189.47 o 
  -2  24   6     1265.61     1829.67    260.02 o 
  -1  24   6     3334.95     3222.58    334.60 o 
   0  24   6    15008.55    16017.38    754.57 o 
   1  24   6      941.63     1138.05    385.36 o 
   2  24   6    34603.70    32140.04    918.00 o 
   3  24   6     1517.01     1299.89    418.75 o 
   4  24   6    20263.11    18666.35   1334.83 o 
   5  24   6      227.11      453.07    279.34 o 
   6  24   6    31894.25    32629.27   1319.81 o 
   7  24   6     1625.99     1441.97    390.27 o 
   8  24   6    16915.84    17833.89    666.37 o 
   9  24   6     1289.49     1319.12    283.33 o 
  -9  25   6     9828.10    10669.41   1173.18 o 
  -8  25   6    10452.43     9233.69   1051.51 o 
  -7  25   6    11796.31    11637.13    797.54 o 
  -6  25   6    21300.69    20576.12   1021.52 o 
  -5  25   6     4947.57     4999.05    554.47 o 
  -4  25   6     3831.85     5233.24    556.01 o 
  -3  25   6     1946.38     1813.35    265.59 o 
  -2  25   6     3147.48     3853.96    363.10 o 
  -1  25   6     3056.25     2955.79    309.29 o 
   0  25   6      610.65      963.03    198.15 o 
   1  25   6     2402.87     2422.11    328.16 o 
   2  25   6     4231.53     3761.28    300.79 o 
   3  25   6     3338.45     4130.07    708.94 o 
   4  25   6       45.04      165.98    294.59 o 
   5  25   6    16783.59    16655.88    863.94 o 
   6  25   6     2474.22     2532.44    456.24 o 
   7  25   6      104.64      284.35    330.99 o 
   8  25   6      936.60     1577.44    446.11 o 
   9  25   6     2136.38     2332.69    331.82 o 
  -9  26   6       15.64      252.93    417.34 o 
  -8  26   6      976.91     1673.03    575.12 o 
  -7  26   6     1546.28     2242.35    452.81 o 
  -6  26   6     2130.54     2584.18    456.38 o 
  -5  26   6     6498.46     6485.00    640.64 o 
  -4  26   6    10165.35    10180.58    675.60 o 
  -3  26   6    30604.53    27463.18    921.98 o 
  -2  26   6      730.43      865.85    208.64 o 
  -1  26   6     4101.80     4075.40    368.83 o 
   0  26   6     8571.79     8540.80    450.12 o 
   1  26   6    31363.52    29992.70   1134.35 o 
   2  26   6      417.19      548.65    265.05 o 
   3  26   6    10650.64     9244.58    893.27 o 
   4  26   6      103.05     -225.26    271.59 o 
   5  26   6    14959.55    15781.13    845.70 o 
   6  26   6      333.68      840.64    334.54 o 
   7  26   6     2340.54     1346.77    423.92 o 
   8  26   6      395.22      491.34    364.61 o 
  -9  27   6      727.33     1127.12    593.16 o 
  -8  27   6      963.16      507.04    433.41 o 
  -7  27   6       60.06      326.76    976.87 o 
  -6  27   6     3468.75     3302.76    687.29 o 
  -5  27   6     2974.77     3658.52    509.78 o 
  -4  27   6    16911.01    16066.03    877.97 o 
  -3  27   6    23210.48    23070.46    837.22 o 
  -2  27   6    17616.91    16568.94    675.23 o 
  -1  27   6    18134.46    17863.11    691.39 o 
   0  27   6    36142.44    35035.87   1070.91 o 
   1  27   6     3218.71     4037.99    432.43 o 
   2  27   6       13.24       -1.55    224.29 o 
   3  27   6     3946.51     5847.10    858.65 o 
   4  27   6     4302.28     4244.01    753.23 o 
   5  27   6     3256.24     3564.44    494.16 o 
   6  27   6    10778.54    11071.36    770.30 o 
   7  27   6     3309.74     3926.98    570.82 o 
   8  27   6     1217.75     1031.03    443.41 o 
  -8  28   6       16.18     -164.81    345.85 o 
  -7  28   6     7369.13     7994.19    992.48 o 
  -6  28   6     2567.85     2910.33    476.43 o 
  -5  28   6    10061.71     9032.16    678.61 o 
  -4  28   6     7988.94     8202.30    621.31 o 
  -3  28   6     1519.38     1463.87    263.29 o 
  -2  28   6     8235.53     7852.42    466.31 o 
  -1  28   6      867.11     1081.00    225.07 o 
   0  28   6    20604.15    20583.08    767.25 o 
   1  28   6      148.44      403.58    208.84 o 
   2  28   6    23449.94    22167.38   1476.76 o 
   3  28   6      826.58     1489.57    470.20 o 
   4  28   6    25262.38    24467.23   1643.29 o 
   5  28   6      287.12      575.71    300.95 o 
   6  28   6    10798.48    10818.24    768.57 o 
   7  28   6      361.35      405.21    329.25 o 
   8  28   6     3757.13     3293.37    575.11 o 
  -8  29   6     3741.32     4039.13    862.33 o 
  -7  29   6     7645.70     7652.52   1106.93 o 
  -6  29   6    13785.58    13545.57    935.14 o 
  -5  29   6     6724.70     5956.56    637.41 o 
  -4  29   6     7154.73     8330.03    644.15 o 
  -3  29   6       36.72      270.72    189.39 o 
  -2  29   6     6955.96     6801.44    443.35 o 
  -1  29   6      677.73      942.47    227.20 o 
   0  29   6      442.78      510.56    192.21 o 
   1  29   6      295.25       96.13    178.26 o 
   2  29   6     1700.51     1283.54    486.78 o 
   3  29   6     4125.12     4724.64    795.67 o 
   4  29   6     3378.14     2910.66    675.23 o 
   5  29   6     7617.13     7232.81    620.53 o 
   6  29   6     2693.37     2468.00    465.80 o 
   7  29   6      302.57      550.86    377.14 o 
  -8  30   6     2457.85     2611.89    742.12 o 
  -7  30   6     2057.94     1651.93    591.85 o 
  -6  30   6     2943.22     3157.49    499.78 o 
  -5  30   6     4606.37     4768.55    766.02 o 
  -4  30   6     1963.17     2004.74    418.51 o 
  -3  30   6    22148.66    21362.94    829.83 o 
  -2  30   6        3.48      361.43    192.58 o 
  -1  30   6     2884.40     2892.80    343.54 o 
   0  30   6     2286.44     2642.89    331.54 o 
   1  30   6     5384.76     5016.73    479.08 o 
   2  30   6     2759.01     2557.48    597.44 o 
   3  30   6    13280.97    12397.06   1115.42 o 
   4  30   6      284.13      -57.68    277.15 o 
   5  30   6    12731.61    12202.83    779.37 o 
   6  30   6       82.17      -30.65    280.07 o 
   7  30   6     9117.17     8960.53    784.66 o 
  -7  31   6      295.88     -102.99    370.67 o 
  -6  31   6        9.69      898.79    758.19 o 
  -5  31   6     2591.94     2798.61    459.11 o 
  -4  31   6     9387.65    10100.34    723.85 o 
  -3  31   6    12857.68    13164.90    643.39 o 
  -2  31   6    10774.68    10844.48    564.26 o 
  -1  31   6    20155.44    20196.70    794.66 o 
   0  31   6    15151.17    15536.11    684.70 o 
   1  31   6     3862.81     3706.55    692.20 o 
   2  31   6     1728.92     1678.12    516.38 o 
   3  31   6     1644.81     1822.67    565.49 o 
   4  31   6      173.09       82.32    307.53 o 
   5  31   6     5947.48     7975.49   1494.35 o 
   6  31   6     2226.81     2773.44    497.97 o 
   7  31   6     4234.40     4591.91    637.78 o 
  -7  32   6     2527.57     2425.94    700.98 o 
  -6  32   6      110.72      227.99    413.12 o 
  -5  32   6     5710.17     6428.46    676.72 o 
  -4  32   6     1449.91     1728.30    526.18 o 
  -3  32   6     1908.29     1928.94    322.56 o 
  -2  32   6     1629.52     2137.94    327.88 o 
  -1  32   6     1992.23     2035.24    320.40 o 
   0  32   6    27415.42    25926.15    934.52 o 
   1  32   6      593.26      663.50    392.73 o 
   2  32   6    35006.94    34970.11   2075.36 o 
   3  32   6      870.91     1069.10    464.04 o 
   4  32   6    15649.13    16404.55   1390.21 o 
   5  32   6        5.72      427.77    292.51 o 
   6  32   6     4274.76     4644.77    619.84 o 
  -7  33   6     4906.05     5153.28    976.33 o 
  -6  33   6     2737.51     2969.13    767.15 o 
  -5  33   6     3002.62     3014.31    491.11 o 
  -4  33   6       35.15      753.26    308.73 o 
  -3  33   6       31.31      314.86    213.68 o 
  -2  33   6      347.41      713.39    232.75 o 
  -1  33   6        3.77      209.58    220.51 o 
   0  33   6        2.02      343.63    198.70 o 
   1  33   6      933.89      605.08    292.21 o 
   2  33   6     1663.04     1941.87    557.78 o 
   3  33   6      655.40      271.05    423.68 o 
   4  33   6     2978.51     2728.61    672.88 o 
   5  33   6     1856.57     2745.05    466.30 o 
   6  33   6     1528.56     1438.84    434.85 o 
  -6  34   6      677.60     1278.84    566.73 o 
  -5  34   6     5085.74     5919.07    671.73 o 
  -4  34   6      147.49      689.93    584.90 o 
  -3  34   6    11706.10    11906.83    639.52 o 
  -2  34   6      283.53      599.54    236.34 o 
  -1  34   6     3521.78     3310.57    396.26 o 
   0  34   6     1877.81     1767.96    314.37 o 
   1  34   6     4724.74     4773.40    588.24 o 
   2  34   6      702.09      915.09    454.14 o 
   3  34   6     3644.05     2357.47    650.96 o 
   4  34   6      250.70      345.24    400.62 o 
   5  34   6     7207.62     6949.18    696.53 o 
  -6  35   6      262.53      309.97    479.20 o 
  -5  35   6     6318.96     7347.57    760.43 o 
  -4  35   6     2104.76     2317.45    462.36 o 
  -3  35   6    12512.83    11925.25    649.64 o 
  -2  35   6     4871.49     6290.04    714.35 o 
  -1  35   6     4664.67     5356.20    497.50 o 
   0  35   6     6742.45     7754.24    648.01 o 
   1  35   6      385.29      429.09    298.67 o 
   2  35   6      494.74      813.40    420.12 o 
   3  35   6     1095.96     1251.78    507.96 o 
   4  35   6       15.38      118.81    387.42 o 
   5  35   6     5614.03     6115.61    666.24 o 
  -5  36   6     4696.39     5537.74    995.24 o 
  -4  36   6       44.95      587.89    493.40 o 
  -3  36   6     5541.75     6242.40    561.85 o 
  -2  36   6     6294.90     6898.05    546.57 o 
  -1  36   6     1662.46     1814.59    322.33 o 
   0  36   6    16746.09    14893.75    887.48 o 
   1  36   6      159.82      593.14    328.99 o 
   2  36   6    27796.64    28813.16   1910.92 o 
   3  36   6      930.63     1010.88    532.66 o 
   4  36   6    13174.49    11683.03   1211.73 o 
  -4  37   6     1189.04     3480.81    716.37 o 
  -3  37   6     2060.92     2821.43    864.68 o 
  -2  37   6       81.85      310.31    220.40 o 
  -1  37   6      195.43      242.35    227.54 o 
   0  37   6      227.22      399.95    280.44 o 
   1  37   6       84.96      482.45    303.31 o 
   2  37   6      274.97      504.69    413.53 o 
   3  37   6      646.75      346.00    424.80 o 
  -3  38   6     2959.53     3945.95    568.14 o 
  -2  38   6        3.55      401.78    238.08 o 
  -1  38   6     1462.31     1619.75    319.65 o 
   0  38   6      304.82      775.50    361.13 o 
   1  38   6     2160.35     2580.73    501.93 o 
   2  38   6      175.55      581.17    344.43 o 
   3  38   6      449.56      275.27    460.00 o 
  -2  39   6     1933.07     2261.97    678.91 o 
  -1  39   6     6001.62     6914.85    750.27 o 
   0  39   6     2354.00     3167.12    550.27 o 
   1  39   6      955.06     1645.75    443.20 o 
 -12   1   7     1852.64     2168.90    288.60 o 
 -11   1   7      705.49      649.18    162.22 o 
 -10   1   7      664.78      625.93    144.96 o 
  -9   1   7      409.51      502.89    109.11 o 
  -8   1   7     3908.57     4061.48    175.26 o 
  -7   1   7     3366.84     3691.97    153.91 o 
  -6   1   7     5540.57     6288.99    165.67 o 
  -5   1   7     5877.09     5506.42    156.75 o 
  -4   1   7        5.54        6.30     42.32 o 
  -3   1   7     6733.19     5822.01    376.97 o 
  -2   1   7    71786.30    65386.04    880.47 o 
  -1   1   7   101617.71    95892.37   1176.82 o 
   0   1   7     2834.54     2075.65     87.86 o 
   1   1   7      151.09       99.92     31.74 o 
   2   1   7    22407.85    20309.29    244.74 o 
   3   1   7    15909.37    15332.60    228.24 o 
   4   1   7     5943.85     5110.32    140.34 o 
   5   1   7    18157.76    16237.49    246.56 o 
   6   1   7     1073.12      966.02     92.74 o 
   7   1   7     1863.51     1478.28    109.18 o 
   8   1   7     2502.84     2245.06    144.99 o 
   9   1   7       26.29       -9.07    117.57 o 
  10   1   7     2016.84     2509.36    186.96 o 
  11   1   7     3350.60     3577.68    261.59 o 
 -12   2   7        0.51      -37.80    146.48 o 
 -11   2   7      236.80      259.57    166.57 o 
 -10   2   7      335.03      438.15    122.64 o 
  -9   2   7     1888.71     1732.23    192.05 o 
  -8   2   7       95.75      328.48    105.23 o 
  -7   2   7      356.52      334.35     90.04 o 
  -6   2   7      487.75      729.88     83.87 o 
  -5   2   7     2092.32     1986.30    100.51 o 
  -4   2   7      835.65     1375.27     91.44 o 
  -3   2   7     2061.09     1693.81    100.83 o 
  -2   2   7       21.95      181.71     92.69 o 
  -1   2   7    12001.47     9898.62    166.91 o 
   0   2   7    58733.58    61935.23    708.62 o 
   1   2   7     2495.10     2134.11     73.94 o 
   2   2   7    12077.90    14085.62    186.16 o 
   3   2   7      667.41      853.16     57.52 o 
   4   2   7        3.39      -45.13     41.88 o 
   5   2   7      227.98      939.21     78.22 o 
   6   2   7     1608.22     1521.39    106.55 o 
   7   2   7      354.46      674.61    102.28 o 
   8   2   7     1324.70     1468.63    129.12 o 
   9   2   7       15.64     -188.71    107.72 o 
  10   2   7     2410.92     2423.02    188.16 o 
  11   2   7        0.14      131.05    147.27 o 
 -12   3   7     1063.12     1160.06    201.73 o 
 -11   3   7      523.60      289.56    166.02 o 
 -10   3   7     2527.48     2579.49    203.12 o 
  -9   3   7     9090.93     8937.33    236.68 o 
  -8   3   7     3328.04     3408.88    165.08 o 
  -7   3   7     6179.10     6693.49    285.89 o 
  -6   3   7      909.86     1028.33     89.12 o 
  -5   3   7     7659.99     7336.94    185.40 o 
  -4   3   7    10596.68     9026.29    345.53 o 
  -3   3   7     1988.81     1741.47     85.54 o 
  -2   3   7     4770.88     3616.57    115.59 o 
  -1   3   7   108611.94   105822.63   1277.67 o 
   0   3   7    83403.51    83708.13    888.22 o 
   1   3   7     2533.71     2529.66     83.48 o 
   2   3   7     9504.78     8747.27    152.35 o 
   3   3   7      715.90      622.34     53.29 o 
   4   3   7    22672.13    21778.77    304.18 o 
   5   3   7     5402.06     4465.80    126.46 o 
   6   3   7    16350.85    15133.72    294.67 o 
   7   3   7     6071.37     5738.15    181.37 o 
   8   3   7      178.36      275.92     93.99 o 
   9   3   7       45.78      282.27    131.72 o 
  10   3   7     2250.19     2514.33    246.24 o 
  11   3   7     1637.86     1282.31    177.40 o 
 -12   4   7     1172.41     1250.54    202.18 o 
 -11   4   7       40.25      459.32    151.24 o 
 -10   4   7       59.43      -70.39    133.56 o 
  -9   4   7       10.34      266.97    135.89 o 
  -8   4   7        5.76      138.22     92.24 o 
  -7   4   7     1146.60     1543.60    123.49 o 
  -6   4   7       52.37      250.11     73.37 o 
  -5   4   7     1238.89     1541.87    126.96 o 
  -4   4   7     1233.29     1288.37     79.36 o 
  -3   4   7      941.18      954.37     65.14 o 
  -2   4   7       31.54      -16.63     50.57 o 
  -1   4   7    24779.95    28427.83    386.65 o 
   0   4   7     4326.20     4457.91    193.64 o 
   1   4   7     6008.61     6308.99    142.37 o 
   2   4   7     1766.32     1766.51     69.12 o 
   3   4   7      639.37     1137.26     77.88 o 
   4   4   7     3449.99     2835.11     94.41 o 
   5   4   7      145.83       19.58     54.30 o 
   6   4   7       27.76       41.72     62.69 o 
   7   4   7     3476.43     3321.80    145.55 o 
   8   4   7      461.49      496.90    113.54 o 
   9   4   7      985.08      861.33    144.67 o 
  10   4   7        1.42      483.45    141.73 o 
  11   4   7        9.07      282.27    150.73 o 
 -12   5   7     3122.42     3591.85    243.81 o 
 -11   5   7      335.25      599.56    151.15 o 
 -10   5   7      382.05      350.82    138.02 o 
  -9   5   7     6759.64     6887.25    261.81 o 
  -8   5   7     3792.25     4697.44    222.80 o 
  -7   5   7     4510.91     4264.56    198.98 o 
  -6   5   7     6715.51     6800.27    177.02 o 
  -5   5   7      160.49      358.05     56.61 o 
  -4   5   7     4388.99     3784.75    116.32 o 
  -3   5   7       80.66      290.21     42.69 o 
  -2   5   7    14483.48    14016.84    273.26 o 
  -1   5   7    50353.25    46379.41    677.42 o 
   0   5   7    16103.60    15354.52    218.84 o 
   1   5   7    12695.66    11604.55    193.20 o 
   2   5   7       13.92       37.61     41.25 o 
   3   5   7      900.16      858.16     82.27 o 
   4   5   7       54.51        6.22     51.17 o 
   5   5   7    12885.31    11018.69    183.64 o 
   6   5   7     6943.00     6574.21    289.20 o 
   7   5   7     8315.42     7849.85    229.62 o 
   8   5   7     2160.52     1933.93    146.10 o 
   9   5   7     2253.09     2476.39    182.18 o 
  10   5   7      623.46      575.02    146.87 o 
  11   5   7     3698.42     3568.85    225.81 o 
 -12   6   7       28.43      242.08    184.86 o 
 -11   6   7      533.89      531.81    152.27 o 
 -10   6   7     2753.72     2247.65    182.32 o 
  -9   6   7      323.36      234.04    122.57 o 
  -8   6   7      111.78      295.03    128.73 o 
  -7   6   7      398.06      352.28    120.51 o 
  -6   6   7     1502.45     2199.62    167.12 o 
  -5   6   7       38.96      121.18     63.82 o 
  -4   6   7      360.23      321.35     73.51 o 
  -3   6   7      664.61      710.05     74.10 o 
  -2   6   7     7826.47     5461.28    481.48 o 
  -1   6   7     2868.58     2439.97    221.03 o 
   0   6   7    24441.09    26666.27    379.73 o 
   1   6   7      523.95      530.52     56.22 o 
   2   6   7    36400.28    40831.45    686.99 o 
   3   6   7     1822.95     1743.67     93.31 o 
   4   6   7     1045.72     1359.52    106.47 o 
   5   6   7      256.84      647.86     77.36 o 
   6   6   7     5377.39     5813.84    216.34 o 
   7   6   7      198.95      749.05    119.35 o 
   8   6   7     9786.92     9957.96    256.81 o 
   9   6   7      327.31       62.98    129.88 o 
  10   6   7     2603.92     2879.35    197.60 o 
  11   6   7       66.59       65.90    145.08 o 
 -12   7   7      403.56      893.70    224.81 o 
 -11   7   7      183.76      288.47    145.86 o 
 -10   7   7     3161.64     3151.37    198.99 o 
  -9   7   7     3214.46     3809.22    250.45 o 
  -8   7   7    12506.98    12523.10    308.40 o 
  -7   7   7     8164.39     8715.30    269.43 o 
  -6   7   7     2483.03     2835.81    184.07 o 
  -5   7   7     1585.54     1929.62    116.20 o 
  -4   7   7     3723.91     3339.61    132.03 o 
  -3   7   7       31.48       99.44     74.91 o 
  -1   7   7     6439.20     6885.78    242.27 o 
   0   7   7     8218.10     7634.72    523.16 o 
   1   7   7      644.04      739.82     91.62 o 
   2   7   7     5569.44     6105.75    159.91 o 
   3   7   7      369.60      788.55     72.48 o 
   4   7   7    15957.71    14774.22    415.14 o 
   5   7   7     2049.79     1728.31    129.64 o 
   6   7   7    13241.67    12474.90    305.44 o 
   7   7   7    12523.80    11774.20    287.47 o 
   8   7   7      247.68      443.72    111.27 o 
   9   7   7     1287.62     1026.84    138.70 o 
  10   7   7      547.75      818.79    150.43 o 
  11   7   7      931.72     1069.74    167.47 o 
 -12   8   7     1907.59     2433.75    266.95 o 
 -11   8   7      307.81      483.43    151.73 o 
 -10   8   7     5903.34     5628.21    244.31 o 
  -9   8   7        4.88      684.46    134.43 o 
  -8   8   7     3708.85     4108.58    182.15 o 
  -7   8   7     5871.73     6834.17    246.76 o 
  -6   8   7      419.57      744.41    102.51 o 
  -5   8   7     4016.35     4127.73    162.84 o 
  -4   8   7     6027.24     5915.71    148.29 o 
  -3   8   7        9.41       60.91     47.35 o 
  -2   8   7     7325.19     6495.65    206.71 o 
  -1   8   7      741.12      821.52    219.52 o 
   0   8   7      277.42      390.95    107.52 o 
   1   8   7     8079.50     8450.11    176.17 o 
   2   8   7       28.27       49.57     36.31 o 
   3   8   7    51071.70    57047.68    715.10 o 
   4   8   7     3633.84     3333.24    149.32 o 
   5   8   7     1316.56     1793.28    120.09 o 
   6   8   7       24.00      -34.12     76.67 o 
   7   8   7    10260.38    10154.33    263.23 o 
   8   8   7       12.77      116.31    107.47 o 
   9   8   7     2125.29     2335.18    165.00 o 
  10   8   7      208.93      452.30    136.44 o 
  11   8   7      349.14      311.80    147.36 o 
 -12   9   7     4196.67     5160.17    275.14 o 
 -11   9   7     1452.16     1810.92    184.15 o 
 -10   9   7       11.39      143.62    128.98 o 
  -9   9   7     5152.81     5379.23    228.96 o 
  -8   9   7    10128.31    10558.77    256.85 o 
  -7   9   7     3965.98     3633.79    171.02 o 
  -6   9   7     9051.81     9566.39    240.66 o 
  -5   9   7     2111.09     2211.67    110.81 o 
  -4   9   7     7984.73     9429.92    232.23 o 
  -3   9   7    14489.83    13040.68    248.32 o 
  -2   9   7     4184.36     3509.38    188.97 o 
   0   9   7     6428.75     6138.94    254.43 o 
   1   9   7     2938.49     3322.05    195.84 o 
   2   9   7      342.19      492.93     62.18 o 
   3   9   7    17089.88    16985.22    301.64 o 
   4   9   7      456.93      460.16     72.03 o 
   5   9   7    11188.76    10195.16    232.31 o 
   6   9   7     2851.22     3277.46    160.84 o 
   7   9   7    10906.59    10468.66    270.52 o 
   8   9   7      892.43      955.90    130.56 o 
   9   9   7      706.27      955.92    136.82 o 
  10   9   7     1097.56     1168.48    154.24 o 
  11   9   7     1867.68     1774.45    181.88 o 
 -12  10   7     2174.17     2839.05    280.29 o 
 -11  10   7      338.13      252.55    142.58 o 
 -10  10   7      840.87      922.98    159.01 o 
  -9  10   7     1854.22     1982.27    257.27 o 
  -8  10   7     1933.47     3205.60    175.34 o 
  -7  10   7     1091.87     1511.68    130.94 o 
  -6  10   7    20153.43    21795.42    344.68 o 
  -5  10   7    12578.98    11435.61    267.86 o 
  -4  10   7    18376.20    21245.48    306.89 o 
  -3  10   7    10862.57     9412.58    254.84 o 
  -2  10   7      884.46     1119.80    204.74 o 
  -1  10   7      554.87      586.41    193.23 o 
   0  10   7     3881.36     4106.25    211.11 o 
   1  10   7     8385.51     8466.76    792.83 o 
   2  10   7       75.97      280.88    166.56 o 
   3  10   7     1154.22     1505.78    103.94 o 
   4  10   7     4012.69     4479.02    169.45 o 
   5  10   7     1259.82     1677.43    113.87 o 
   6  10   7     1672.88     1750.49    131.64 o 
   7  10   7      290.18      731.13    123.13 o 
   8  10   7     9592.57     9347.86    282.99 o 
   9  10   7      144.83      118.21    124.43 o 
  10  10   7     4114.73     4666.18    294.42 o 
  11  10   7      200.97      334.04    154.37 o 
 -12  11   7      244.39       11.26    290.10 o 
 -11  11   7        3.17      -69.52    154.70 o 
 -10  11   7     1719.07     1922.28    180.53 o 
  -9  11   7      910.31      838.83    174.64 o 
  -8  11   7     5792.95     5657.53    220.39 o 
  -7  11   7    24668.93    25644.67    445.17 o 
  -6  11   7     2708.94     3043.44    136.44 o 
  -5  11   7    16887.29    16228.14    430.53 o 
  -4  11   7    11116.82    10676.86    231.11 o 
  -3  11   7       43.63       48.54     94.39 o 
  -2  11   7    46227.74    46814.61   1157.49 o 
  -1  11   7     5755.53     5046.81    314.89 o 
   0  11   7     5209.88     4816.84    235.15 o 
   1  11   7    35977.29    35411.64   1488.25 o 
   2  11   7      139.64      473.08     65.21 o 
   3  11   7     1564.14     1560.24    118.64 o 
   4  11   7    39241.45    39430.77    591.60 o 
   5  11   7      384.40      407.88     77.10 o 
   6  11   7    32357.16    31362.35    522.94 o 
   7  11   7      249.13      235.88    103.61 o 
   8  11   7     1879.50     1985.19    162.46 o 
   9  11   7      130.54      154.23    116.69 o 
  10  11   7     1419.84     1709.06    171.62 o 
  11  11   7       57.33     -320.67    160.34 o 
 -11  12   7        4.34      492.35    180.03 o 
 -10  12   7     6086.46     5888.17    297.51 o 
  -9  12   7      122.21      678.65    173.59 o 
  -8  12   7     5453.74     5224.85    201.22 o 
  -7  12   7    17254.09    17833.39    363.08 o 
  -6  12   7      843.10     1229.33    128.13 o 
  -5  12   7    12450.20    12498.91    229.15 o 
  -4  12   7     2894.61     3090.09    166.73 o 
  -3  12   7     5148.14     5675.09    191.06 o 
  -2  12   7    11848.34    11508.80    503.69 o 
  -1  12   7      237.49       50.67     68.64 o 
   0  12   7      753.53      729.63    133.94 o 
   1  12   7    19184.95    20733.76    545.24 o 
   2  12   7      409.21      482.43     91.20 o 
   3  12   7     7956.44     7604.67    284.75 o 
   4  12   7     4824.72     4963.91    202.92 o 
   5  12   7     1433.54     1975.84    147.52 o 
   6  12   7     1111.62     1126.92    111.20 o 
   7  12   7    11030.62    10518.07    273.03 o 
   8  12   7       34.63       91.29    105.11 o 
   9  12   7     2988.36     3183.01    241.95 o 
  10  12   7      202.22      461.92    156.09 o 
  11  12   7       12.64       38.72    167.54 o 
 -11  13   7      456.64      840.16    193.05 o 
 -10  13   7      909.02     1098.78    249.46 o 
  -9  13   7     8418.97     8411.77    301.47 o 
  -8  13   7     3707.77     4412.17    225.28 o 
  -7  13   7     7326.21     7067.79    250.19 o 
  -6  13   7    12309.67    12990.06    368.47 o 
  -5  13   7     1099.65     1405.30    160.77 o 
  -4  13   7     5959.48     6004.53    219.63 o 
  -3  13   7    39234.67    38159.95    695.36 o 
  -2  13   7     4074.68     4860.11    279.99 o 
  -1  13   7     8228.62     6701.84    304.33 o 
   1  13   7     3764.71     3600.13    308.17 o 
   2  13   7       12.64       21.90    135.14 o 
   3  13   7     8379.85     7516.42    378.77 o 
   4  13   7     1370.51     1365.55    147.60 o 
   5  13   7    17212.86    16433.92    393.76 o 
   6  13   7     3323.40     2594.65    178.50 o 
   7  13   7     3635.73     4004.62    226.12 o 
   8  13   7      476.84      269.45    132.12 o 
   9  13   7      898.34     1122.23    180.02 o 
  10  13   7      615.71      471.77    161.41 o 
  11  13   7     1487.53     1273.24    216.63 o 
 -11  14   7       70.78      271.22    168.35 o 
 -10  14   7      562.40      464.50    164.52 o 
  -9  14   7     5601.23     5265.79    249.93 o 
  -8  14   7      947.14     1448.08    164.84 o 
  -7  14   7     6388.97     5895.08    220.69 o 
  -6  14   7    14298.45    14355.68    443.84 o 
  -5  14   7     7772.04     7360.57    260.55 o 
  -4  14   7     5343.36     6353.20    227.92 o 
  -3  14   7    14694.54    13842.08    604.63 o 
  -2  14   7     5668.28     7348.13    352.49 o 
  -1  14   7     6733.89     6497.67    309.08 o 
   1  14   7     1252.80     1749.14    216.66 o 
   2  14   7    13659.49    13773.01    429.70 o 
   3  14   7     6154.04     6512.00    271.38 o 
   4  14   7     1131.54     1424.61    170.69 o 
   5  14   7     1982.32     2295.56    197.62 o 
   6  14   7     3091.07     3358.69    183.30 o 
   7  14   7     2101.07     2323.58    216.51 o 
   8  14   7    14880.30    14907.18    647.02 o 
   9  14   7       91.55      -19.44    133.80 o 
  10  14   7     6077.97     5707.42    300.26 o 
 -11  15   7      297.32      376.78    305.70 o 
 -10  15   7     1445.45     1596.13    190.03 o 
  -9  15   7      343.18      462.00    126.74 o 
  -8  15   7     6722.84     6087.15    229.55 o 
  -7  15   7     5549.14     5992.45    284.73 o 
  -6  15   7     3917.15     4453.19    242.26 o 
  -5  15   7     8778.03     8339.93    313.96 o 
  -4  15   7     4907.18     4714.87    199.30 o 
  -3  15   7       32.68       38.02    206.29 o 
  -2  15   7    17969.40    17662.68    587.79 o 
  -1  15   7      708.77      566.08    128.40 o 
   0  15   7     2847.93     2340.46    590.74 o 
   1  15   7    13867.27    15287.93    588.22 o 
   2  15   7       27.40       87.07    107.60 o 
   3  15   7     8093.56     8721.07    269.63 o 
   4  15   7    23738.78    22982.45    604.43 o 
   5  15   7      274.55      169.34    117.46 o 
   6  15   7    17740.30    16642.76    491.76 o 
   7  15   7      779.53     1101.00    131.91 o 
   8  15   7       13.69      250.35    119.80 o 
   9  15   7     1176.25      854.45    158.19 o 
  10  15   7     1304.72     1537.66    198.99 o 
 -11  16   7      359.86      592.55    239.41 o 
 -10  16   7     7857.20     7029.48    426.18 o 
  -9  16   7      250.82      814.06    288.90 o 
  -8  16   7     9274.29     9254.24    362.70 o 
  -7  16   7    16861.49    17535.32    486.69 o 
  -6  16   7     1222.10     1380.63    164.98 o 
  -5  16   7    19036.99    18707.43    571.50 o 
  -4  16   7     5276.67     5556.56    264.91 o 
  -3  16   7     4749.48     4930.98    389.90 o 
  -2  16   7    12055.25    12102.50    645.60 o 
  -1  16   7    24134.90    25537.64    747.61 o 
   0  16   7      255.04      297.78     97.46 o 
   1  16   7    61498.92    62280.13   1785.28 o 
   2  16   7      760.08      733.60    172.49 o 
   3  16   7    32152.64    35500.13    702.83 o 
   4  16   7     3877.36     3471.57    232.55 o 
   5  16   7     1000.84      899.18    172.43 o 
   6  16   7     1640.27     1513.09    192.03 o 
   7  16   7     4317.95     4777.86    304.13 o 
   8  16   7      176.93      -24.93    185.73 o 
   9  16   7     6631.56     6787.84    404.45 o 
  10  16   7      661.92      926.54    231.70 o 
 -11  17   7     1834.26     1638.22    292.28 o 
 -10  17   7     1535.69     1449.05    260.42 o 
  -9  17   7     2862.98     2876.06    274.29 o 
  -8  17   7     1761.00     1974.47    216.39 o 
  -7  17   7     1125.90     1117.24    199.96 o 
  -6  17   7     2630.64     3619.28    431.07 o 
  -5  17   7    13074.21    13386.18    568.47 o 
  -4  17   7     3710.08     3790.58    542.42 o 
  -3  17   7    12286.89    11852.14    498.44 o 
  -2  17   7     2555.69     2294.44    240.04 o 
  -1  17   7     4042.94     4720.10    289.45 o 
   0  17   7      539.25      712.53    139.00 o 
   1  17   7       26.89       31.00     66.94 o 
   2  17   7     1089.70     1117.23    173.75 o 
   3  17   7     1987.93     2263.33    314.72 o 
   4  17   7     3813.86     2857.95    226.70 o 
   5  17   7    11860.17    11611.23    436.84 o 
   6  17   7     2120.13     1491.31    215.77 o 
   7  17   7    11594.82    12101.99    519.94 o 
   8  17   7      511.85      223.70    165.39 o 
   9  17   7      902.66      795.57    214.83 o 
  10  17   7       28.71     -106.46    185.20 o 
 -11  18   7     2333.20     2242.84    324.00 o 
 -10  18   7     1405.13     1341.12    257.07 o 
  -9  18   7     5773.53     5077.78    332.34 o 
  -8  18   7     1851.67     2067.93    223.92 o 
  -7  18   7      158.19      187.94    158.56 o 
  -6  18   7    21605.63    21333.00    643.21 o 
  -5  18   7    15344.95    15298.77   1134.74 o 
  -4  18   7    15787.30    15236.59    753.09 o 
  -3  18   7    17141.63    15168.84    584.99 o 
  -2  18   7       79.86      263.50    126.76 o 
  -1  18   7     7036.22     7228.43    364.18 o 
   0  18   7    12861.09    13486.10    500.84 o 
   1  18   7       69.98       69.57    135.67 o 
   2  18   7    11965.81    11456.84    627.78 o 
   3  18   7     1818.38     2092.00    308.48 o 
   4  18   7      712.06     1015.31    297.13 o 
   5  18   7     2069.55     2273.22    232.04 o 
   6  18   7     2974.50     3316.87    284.92 o 
   7  18   7      846.22      899.44    180.98 o 
   8  18   7    21711.07    21941.02    639.47 o 
   9  18   7        1.79       47.69    172.58 o 
  10  18   7     6195.47     6440.30    413.81 o 
 -10  19   7     2092.21     1749.12    681.08 o 
  -9  19   7      101.13      -63.09    144.07 o 
  -8  19   7       15.64       16.12    165.53 o 
  -7  19   7    10191.03     9908.06    545.90 o 
  -6  19   7     2511.73     3138.50    271.98 o 
  -5  19   7    16968.15    17194.06   1159.24 o 
  -4  19   7    21444.09    20067.39    898.15 o 
  -3  19   7    11142.77    11032.31    504.05 o 
  -2  19   7    17082.78    16645.52    604.85 o 
  -1  19   7        5.52      -30.53     91.67 o 
   0  19   7      163.17      327.52    124.26 o 
   2  19   7      590.32       24.88     77.12 o 
   3  19   7    17346.36    16954.27    914.22 o 
   4  19   7    22388.29    22545.26    944.46 o 
   5  19   7      140.89      180.99    138.46 o 
   6  19   7     5016.11     4559.37    332.20 o 
   7  19   7     1440.85     1697.57    246.45 o 
   8  19   7        8.70      314.95    170.70 o 
   9  19   7        7.80      -22.07    162.97 o 
  10  19   7      128.78       88.49    201.00 o 
 -10  20   7    16370.72    15599.09    566.44 o 
  -9  20   7      768.63      980.89    233.39 o 
  -8  20   7     6657.81     6124.73    393.20 o 
  -7  20   7    27472.63    26401.96    779.96 o 
  -6  20   7      470.13      932.67    317.66 o 
  -5  20   7    15964.57    15902.27    830.84 o 
  -4  20   7     4246.17     4060.45    466.87 o 
  -3  20   7     4587.66     4692.41    343.90 o 
  -2  20   7    11036.59    10323.87    468.03 o 
  -1  20   7     5449.90     5324.35    325.25 o 
   0  20   7      116.63      237.54    120.88 o 
   2  20   7        6.12       91.02     89.37 o 
   3  20   7    71015.07    77325.84   2166.04 o 
   4  20   7     1690.47     1517.73    374.60 o 
   5  20   7     2485.89     2816.38    425.32 o 
   6  20   7      141.93      101.12    155.82 o 
   7  20   7     7468.87     8089.09    424.92 o 
   8  20   7      221.30      305.01    195.48 o 
   9  20   7     6529.71     6596.32    432.87 o 
  10  20   7       89.14      -38.45    188.63 o 
 -10  21   7     3019.00     2844.32    375.43 o 
  -9  21   7     1108.39     1297.48    284.52 o 
  -8  21   7      371.49      128.33    178.89 o 
  -7  21   7       19.89      343.64    277.06 o 
  -6  21   7      511.80     1014.03    342.37 o 
  -5  21   7    11078.22    10510.55    686.37 o 
  -4  21   7    12284.30    11628.18    690.04 o 
  -3  21   7    27244.50    26717.55    864.74 o 
  -2  21   7     3684.20     3680.78    327.77 o 
  -1  21   7    17703.85    16415.46    599.35 o 
   0  21   7     2672.31     2863.23    274.66 o 
   1  21   7      644.65     1136.55    265.67 o 
   3  21   7    10677.75    10419.31    883.85 o 
   4  21   7      123.76       37.40    227.32 o 
   5  21   7     5874.14     5158.27    532.57 o 
   6  21   7     9844.93     8736.23    416.02 o 
   7  21   7     1121.26     1281.78    236.73 o 
   8  21   7     2304.09     2121.96    292.52 o 
   9  21   7     2270.93     2637.47    326.84 o 
 -10  22   7      477.34      203.50    247.68 o 
  -9  22   7     7068.79     6921.19    487.27 o 
  -8  22   7     2560.38     2235.15    290.26 o 
  -7  22   7      144.54      371.90    286.49 o 
  -6  22   7      224.44      730.98    279.12 o 
  -5  22   7     6523.37     6925.33    572.69 o 
  -4  22   7     8009.53     8780.25    607.58 o 
  -3  22   7    12363.79    12443.70    561.16 o 
  -2  22   7       91.61      555.19    166.98 o 
  -1  22   7    12499.00    12158.01    513.19 o 
   0  22   7    39461.59    40879.96   1129.11 o 
   1  22   7       10.13      724.67    180.16 o 
   2  22   7    12492.52    11666.66    562.46 o 
   3  22   7     1023.92     1595.66    451.62 o 
   4  22   7     3425.95     4676.03    478.51 o 
   5  22   7     2379.40     1944.84    376.58 o 
   6  22   7    12828.79    12400.27    785.97 o 
   7  22   7      341.95      413.34    197.21 o 
   8  22   7    31970.32    31919.08    925.79 o 
   9  22   7       21.44       76.86    218.11 o 
 -10  23   7      813.25      402.11    252.73 o 
  -9  23   7     1209.45     1224.10    285.50 o 
  -8  23   7       53.31       74.81    440.91 o 
  -7  23   7     3974.80     4218.93    552.03 o 
  -6  23   7      853.87      755.34    312.41 o 
  -5  23   7     3082.08     3378.75    468.40 o 
  -4  23   7     6085.46     7512.04    569.61 o 
  -3  23   7     5354.67     5073.40    374.03 o 
  -2  23   7     6625.75     7366.53    419.83 o 
  -1  23   7     9648.80     9682.31    678.02 o 
   0  23   7     2304.00     2698.74    286.07 o 
   1  23   7     2513.89     3278.21    334.68 o 
   2  23   7     7124.52     7206.29    725.38 o 
   3  23   7      429.97      667.54    317.76 o 
   4  23   7     8068.10     9362.19    647.89 o 
   5  23   7     3859.71     3618.32    461.07 o 
   6  23   7     2633.55     1971.47    477.54 o 
   7  23   7     2440.10     2269.59    467.41 o 
   8  23   7      119.19      319.27    206.46 o 
   9  23   7      237.59      311.37    233.78 o 
  -9  24   7     1018.44     1461.91    304.30 o 
  -8  24   7     9326.83     9398.91    746.18 o 
  -7  24   7    10056.27    11077.13   1148.96 o 
  -6  24   7     1837.77     2707.95    454.76 o 
  -5  24   7    18350.62    17429.38    905.97 o 
  -4  24   7     1365.57     1553.35    330.27 o 
  -3  24   7       43.03       77.24    159.58 o 
  -2  24   7     5060.48     4636.13    366.61 o 
  -1  24   7    20779.12    20649.46    727.26 o 
   0  24   7     3403.79     3449.38    321.88 o 
   1  24   7   121226.81   121723.79   3380.58 o 
   2  24   7     4877.22     4575.39    682.72 o 
   3  24   7     1973.23     2574.91    550.13 o 
   4  24   7     1167.85     1369.18    325.24 o 
   5  24   7      796.05     1142.99    344.91 o 
   6  24   7      108.47      421.58    304.95 o 
   7  24   7     6536.47     7320.21    666.31 o 
   8  24   7      436.06      199.23    210.73 o 
   9  24   7     2904.34     2563.97    342.55 o 
  -9  25   7      118.77      -51.89    365.90 o 
  -8  25   7       27.60      421.27    417.79 o 
  -7  25   7     1947.44     2237.72    477.65 o 
  -6  25   7     2592.95     2994.43    475.94 o 
  -5  25   7     2033.33     2496.41    429.66 o 
  -4  25   7      808.42     1057.14    312.15 o 
  -3  25   7     6840.80     6723.05    432.87 o 
  -2  25   7     7300.88     6461.54    399.84 o 
  -1  25   7      662.31     1004.95    204.05 o 
   0  25   7       19.75       63.48    139.19 o 
   1  25   7     5161.43     6849.14    719.47 o 
   2  25   7     4999.57     5525.19    666.95 o 
   3  25   7       39.59       52.83    260.04 o 
   4  25   7     7636.47     6730.87    548.22 o 
   5  25   7    10943.77    11201.75    720.58 o 
   6  25   7     5049.76     4272.44    546.67 o 
   7  25   7      134.98      108.01    321.65 o 
   8  25   7       38.69     -109.45    292.90 o 
  -9  26   7     2559.32     2658.13    731.68 o 
  -8  26   7     2979.68     2779.72    712.17 o 
  -7  26   7      819.38     1232.80    387.64 o 
  -6  26   7     6508.93     7411.81    637.01 o 
  -5  26   7     1486.30     1788.76    408.01 o 
  -4  26   7     4075.82     5158.25    565.22 o 
  -3  26   7     9555.06     8744.50    492.36 o 
  -2  26   7      375.59      684.23    191.50 o 
  -1  26   7     9458.07     9734.15    492.89 o 
   0  26   7    10721.31    10754.82    510.80 o 
   1  26   7        5.87      105.32    150.38 o 
   2  26   7    11325.67    11963.50   1006.35 o 
   3  26   7     1866.06     2121.09    551.76 o 
   4  26   7       55.88      813.12    292.08 o 
   5  26   7     3025.51     2987.49    455.75 o 
   6  26   7    12333.40    12077.13    773.38 o 
   7  26   7       91.25      312.97    324.58 o 
   8  26   7    15633.56    14139.88    952.67 o 
  -9  27   7       43.56      581.07    474.67 o 
  -8  27   7        6.48      -85.69    327.61 o 
  -7  27   7      818.61     1209.92    596.59 o 
  -6  27   7     2944.51     3226.34    726.71 o 
  -5  27   7     1170.23     1195.98    468.68 o 
  -4  27   7     8953.49     8937.46    643.82 o 
  -3  27   7     7594.19     6957.51    440.28 o 
  -2  27   7       12.71      130.99    154.52 o 
  -1  27   7    12567.80    12158.08    565.48 o 
   0  27   7     2243.67     2438.67    301.00 o 
   1  27   7      377.00      824.25    226.70 o 
   2  27   7     5582.31     5656.53    829.65 o 
   3  27   7    11188.68    10645.20    982.75 o 
   4  27   7     7275.44     6732.04    564.39 o 
   5  27   7     1385.24     1763.11    393.68 o 
   6  27   7     4066.50     4126.19    558.64 o 
   7  27   7       10.90     -147.38    289.78 o 
   8  27   7      388.84      304.94    378.40 o 
  -8  28   7     5502.48     4536.11    885.34 o 
  -7  28   7     7816.24     8169.82    683.99 o 
  -6  28   7      216.14      587.25    383.84 o 
  -5  28   7    12619.38    12512.85    918.21 o 
  -4  28   7      881.97     1741.68    359.67 o 
  -3  28   7       33.94      139.77    170.85 o 
  -2  28   7     5448.27     4929.67    402.78 o 
  -1  28   7     3039.95     2642.87    320.00 o 
   0  28   7     3902.14     3792.71    369.91 o 
   1  28   7    21701.78    21545.13    932.51 o 
   2  28   7      731.15      990.01    432.29 o 
   3  28   7    12438.26    14214.85   1184.54 o 
   4  28   7     1764.88     1831.60    557.21 o 
   5  28   7      303.23      732.26    313.35 o 
   6  28   7        1.56      241.39    305.32 o 
   7  28   7     5314.00     6734.12    718.90 o 
   8  28   7       73.41      461.72    369.78 o 
  -8  29   7       15.65     -590.00    315.18 o 
  -7  29   7     2271.72     2192.74    677.06 o 
  -6  29   7     1496.49     1859.10    411.77 o 
  -5  29   7     3827.40     4592.02    976.07 o 
  -4  29   7     6479.00     6159.77    638.32 o 
  -3  29   7     5881.77     5786.70    468.60 o 
  -2  29   7     9215.86     9432.69    524.19 o 
  -1  29   7      365.65      918.31    225.15 o 
   0  29   7        7.02      444.91    187.65 o 
   1  29   7     5727.44     6205.47    743.19 o 
   2  29   7     8077.40     8125.90    865.52 o 
   3  29   7     1568.51     1395.40    477.55 o 
   4  29   7     9860.81     8127.25    926.93 o 
   5  29   7     2258.18     2340.00    435.70 o 
   6  29   7     4216.93     3529.57    530.62 o 
   7  29   7      424.98      266.53    358.32 o 
  -8  30   7      858.56      162.47    418.82 o 
  -7  30   7        4.30     -154.61    352.02 o 
  -6  30   7     8739.24     8509.60    758.20 o 
  -5  30   7     2934.70     3573.48    516.02 o 
  -4  30   7     3232.89     3646.68    520.08 o 
  -3  30   7     8307.60     8213.97    509.35 o 
  -2  30   7      188.49      825.10    229.75 o 
  -1  30   7     3310.53     3631.75    385.64 o 
   0  30   7    21338.20    20057.34    774.86 o 
   1  30   7      296.51      185.95    214.10 o 
   2  30   7    10780.06    11181.45   1036.33 o 
   3  30   7      615.97      866.06    437.54 o 
   4  30   7      320.22      549.45    418.47 o 
   5  30   7     1086.60      738.71    320.03 o 
   6  30   7     6030.56     6668.35    699.94 o 
   7  30   7      199.50       14.92    322.54 o 
  -7  31   7        0.92      519.68    439.02 o 
  -6  31   7     3279.51     4008.59    627.70 o 
  -5  31   7     4994.50     5419.85    626.42 o 
  -4  31   7     2581.54     3393.27    614.46 o 
  -3  31   7     3913.10     3685.42    401.00 o 
  -2  31   7      742.91     1203.21    259.01 o 
  -1  31   7     9737.41     9246.40    520.48 o 
   0  31   7      264.62      705.86    213.29 o 
   1  31   7        4.54      181.17    217.68 o 
   2  31   7     4609.10     4736.24    800.28 o 
   3  31   7     3841.15     4737.37    832.43 o 
   4  31   7     2124.86     1988.13    598.84 o 
   5  31   7     3881.69     3595.03    523.37 o 
   6  31   7      223.84      353.35    309.02 o 
   7  31   7     1262.42     1627.82    510.31 o 
  -7  32   7     3343.02     2903.52    755.90 o 
  -6  32   7     2407.51     3383.91    775.31 o 
  -5  32   7     5823.28     6107.44    679.72 o 
  -4  32   7     1816.69     2138.45    428.17 o 
  -3  32   7        6.39      376.39    211.31 o 
  -2  32   7     3482.77     3561.35    407.28 o 
  -1  32   7    11333.88    10907.64    579.74 o 
   0  32   7     1079.40     1136.35    245.58 o 
   1  32   7    23193.90    23200.73   1122.33 o 
   2  32   7      721.62      697.32    406.74 o 
   3  32   7     9397.34    10649.29   1070.60 o 
   4  32   7      474.98     1069.81    478.85 o 
   5  32   7       14.89      320.20    288.78 o 
   6  32   7       20.99      -10.31    323.64 o 
  -6  33   7      150.20      104.57    366.59 o 
  -5  33   7     2562.40     2957.48    500.65 o 
  -4  33   7     4422.90     5158.96    779.27 o 
  -3  33   7     1735.18     2185.89    354.10 o 
  -2  33   7     6268.78     6499.72    502.92 o 
  -1  33   7      606.04      767.22    248.66 o 
   0  33   7     2476.20     2159.19    410.70 o 
   1  33   7     5255.43     5850.36    712.02 o 
   2  33   7     1754.84     2239.96    588.42 o 
   3  33   7     1860.66     1687.45    577.46 o 
   4  33   7     7532.96     7102.73   1042.63 o 
   5  33   7      253.43      528.34    764.55 o 
   6  33   7     7451.13     6402.62    710.74 o 
  -6  34   7     4035.03     4498.51    936.63 o 
  -5  34   7     2448.01     3024.01    647.10 o 
  -4  34   7     3483.17     4182.33    580.49 o 
  -3  34   7     6212.32     7111.42    552.19 o 
  -2  34   7       62.01      338.52    238.08 o 
  -1  34   7     4046.03     4429.99    534.43 o 
   0  34   7    10951.50    11180.84    747.52 o 
   1  34   7       17.12      294.62    270.29 o 
   2  34   7     3439.11     3674.64    760.98 o 
   3  34   7      158.33     1086.83    492.53 o 
   4  34   7     1088.62      965.66    518.82 o 
   5  34   7     1065.77     1259.14    383.05 o 
  -5  35   7     1611.66     2217.47    441.81 o 
  -4  35   7     1376.94     1791.31    421.34 o 
  -3  35   7     7646.10     7230.63    564.52 o 
  -2  35   7       88.68      452.87    229.00 o 
  -1  35   7     4529.82     4627.14    530.88 o 
   0  35   7     1075.94     1593.77    384.66 o 
   1  35   7      156.44      726.63    304.26 o 
   2  35   7     6056.28     6743.59   1025.27 o 
   3  35   7      845.37      781.17    495.28 o 
   4  35   7      324.20       61.71    386.78 o 
   5  35   7     4553.82     4488.27    909.62 o 
  -5  36   7     3879.57     4071.64    593.00 o 
  -4  36   7      248.17      377.82    419.25 o 
  -3  36   7      628.96     1008.64    293.98 o 
  -2  36   7     2283.36     2538.55    364.27 o 
  -1  36   7     8268.28     7869.45    552.13 o 
   0  36   7     1801.11     1987.82    428.27 o 
   1  36   7    15036.26    14078.83    896.59 o 
   2  36   7        1.29      459.72    299.25 o 
   3  36   7     2840.17     2290.20    651.33 o 
   4  36   7      237.16      332.75    412.25 o 
  -4  37   7     2457.31     2403.41    462.36 o 
  -3  37   7      774.72     1279.80    457.69 o 
  -2  37   7     4781.03     4225.67    559.14 o 
  -1  37   7     1084.62     1547.11    410.18 o 
   0  37   7     1376.44     1768.02    470.72 o 
   1  37   7       41.34      366.77    313.75 o 
   2  37   7     1065.10      973.30    500.90 o 
   3  37   7      182.73      322.44    410.74 o 
  -3  38   7     6094.38     7059.54    801.01 o 
  -2  38   7      261.53      516.91    270.80 o 
  -1  38   7     3175.16     3723.23    739.01 o 
   0  38   7     2360.65     2412.64    496.49 o 
   1  38   7     1033.34      808.71    380.63 o 
   2  38   7     2154.79     2440.92    496.86 o 
  -1  39   7     4949.89     4846.51   1369.23 o 
   0  39   7     1408.45     2071.32    468.57 o 
   1  39   7      210.31      242.89    300.32 o 
 -12   0   8     2304.06     2943.57    428.75 o 
 -11   0   8      426.26      -77.66    188.79 o 
 -10   0   8      130.47       42.62    155.20 o 
  -9   0   8     3363.32     3033.26    235.32 o 
  -8   0   8       71.80      133.74    132.04 o 
  -7   0   8    11999.49    12068.24    367.73 o 
  -6   0   8    21717.37    23665.95    481.36 o 
  -5   0   8    40628.03    39963.32    698.97 o 
  -4   0   8     1596.56     2197.06    146.40 o 
  -2   0   8     2051.67     2158.74    125.72 o 
  -1   0   8    99994.05    94407.18   1949.47 o 
   0   0   8   328829.28   334929.50   4685.54 o 
   1   0   8    19495.91    15843.98    299.46 o 
   2   0   8   142900.03   151219.91   2102.76 o 
   3   0   8       51.30      172.91     65.38 o 
   4   0   8    84718.05    89219.82   1244.70 o 
   5   0   8    10762.57     9037.35    249.04 o 
   6   0   8    19360.13    19974.92    436.13 o 
   7   0   8     4491.07     3649.51    306.13 o 
   8   0   8     1126.86     1341.30    186.90 o 
   9   0   8      650.02      770.86    179.06 o 
  10   0   8      120.24      319.17    173.98 o 
  11   0   8      993.88      913.14    276.71 o 
 -12   1   8     5482.55     5638.24    367.17 o 
 -11   1   8     2884.78     2833.53    214.78 o 
 -10   1   8     9616.60     9435.37    285.81 o 
  -9   1   8      103.07      159.49    105.37 o 
  -8   1   8     6949.78     7117.99    213.38 o 
  -7   1   8     8582.55     9374.03    291.41 o 
  -6   1   8      446.34      591.30     90.02 o 
  -5   1   8    97687.23    93851.19   1972.88 o 
  -4   1   8       57.29      -61.62     45.92 o 
  -3   1   8    44082.07    42472.20   1030.64 o 
  -2   1   8     1032.86     1357.09     90.53 o 
  -1   1   8    80216.52    79860.20    999.41 o 
   0   1   8    42283.54    43883.49    685.69 o 
   1   1   8    15478.10    15318.52    201.78 o 
   2   1   8    22045.09    21392.17    236.65 o 
   3   1   8     1675.16     2108.85     86.27 o 
   4   1   8    27620.92    26720.61    324.90 o 
   5   1   8     7770.72     7063.53    163.69 o 
   6   1   8      251.93      299.50     78.68 o 
   7   1   8     3706.23     3655.06    153.87 o 
   8   1   8     1374.86     1065.99    139.46 o 
   9   1   8      886.82     1352.67    137.95 o 
  10   1   8     9028.07     8736.58    280.49 o 
  11   1   8        2.88      171.50    169.41 o 
 -12   2   8    13792.89    13113.81    348.21 o 
 -11   2   8     1900.69     1800.13    194.90 o 
 -10   2   8    63406.13    60537.73    802.48 o 
  -9   2   8      166.68       68.39     96.97 o 
  -8   2   8    65243.31    63554.86    804.04 o 
  -7   2   8    13722.06    15218.12    288.60 o 
  -6   2   8    23828.45    22736.43    431.32 o 
  -5   2   8    87668.21    93438.58   1099.28 o 
  -4   2   8     4767.50     4575.95    145.44 o 
  -3   2   8    18300.16    20512.22    336.44 o 
  -2   2   8      764.08      558.60     54.12 o 
  -1   2   8    21356.36    24050.43    355.83 o 
   0   2   8      219.64      172.83     50.37 o 
   1   2   8    11410.15    12767.10    199.08 o 
   2   2   8     1437.54     1360.26     59.90 o 
   3   2   8    13204.55    13869.00    194.76 o 
   4   2   8    11871.02    10655.44    222.49 o 
   5   2   8    38618.30    38618.37    462.04 o 
   6   2   8     2215.04     1570.01    107.44 o 
   7   2   8    67337.53    67366.32    761.87 o 
   8   2   8      788.48      436.89    110.18 o 
   9   2   8    82059.95    82480.31   1219.67 o 
  10   2   8       91.44      374.17    140.18 o 
  11   2   8    11671.18    11990.50    337.78 o 
 -12   3   8     3345.22     3445.68    267.57 o 
 -11   3   8     1700.18     2311.62    207.26 o 
 -10   3   8     5546.31     5932.37    260.52 o 
  -9   3   8      267.42      126.96    101.21 o 
  -8   3   8     6063.11     6547.92    205.66 o 
  -7   3   8    14715.57    16055.09    319.84 o 
  -6   3   8      133.55      256.20     80.17 o 
  -5   3   8    30587.70    32970.67    496.26 o 
  -4   3   8     8340.72     8018.11    191.05 o 
  -3   3   8    58581.95    58198.72    668.18 o 
  -2   3   8      189.34       34.02     81.75 o 
  -1   3   8   171560.86   171659.52   2036.00 o 
   0   3   8    50324.86    55374.75    664.78 o 
   1   3   8     3234.25     3007.51     89.63 o 
   2   3   8    12661.42    12225.05    201.14 o 
   3   3   8      495.50      760.87     52.84 o 
   4   3   8    43275.61    42165.52    511.70 o 
   5   3   8     7286.97     6604.28    195.75 o 
   6   3   8    14627.45    12907.15    482.91 o 
   7   3   8     1218.04      959.05    111.31 o 
   8   3   8      559.78      379.45    110.61 o 
   9   3   8        2.64      220.59    132.31 o 
  10   3   8     6844.13     7286.10    267.85 o 
  11   3   8      992.46     1061.33    174.43 o 
 -12   4   8     2420.38     3078.12    225.79 o 
 -11   4   8      155.51     -167.39    138.85 o 
 -10   4   8        6.28        3.18    137.13 o 
  -9   4   8       19.71     -165.59    121.13 o 
  -8   4   8     1496.02     2181.39    136.39 o 
  -7   4   8     3199.14     3430.06    161.33 o 
  -6   4   8     6455.29     7437.62    203.88 o 
  -5   4   8    42882.42    39258.39    563.58 o 
  -4   4   8       26.87      103.54     50.44 o 
  -3   4   8    61191.25    51834.61    764.83 o 
  -2   4   8    13086.88    13741.24    251.96 o 
  -1   4   8   209689.47   192490.48   2402.82 o 
   0   4   8   457019.91   494036.44   5411.11 o 
   1   4   8      619.16      550.78     54.55 o 
   2   4   8   200891.11   207189.09   2067.74 o 
   3   4   8      290.54      314.21     53.35 o 
   4   4   8    85411.88    91161.77    931.27 o 
   5   4   8     4075.80     3124.65    122.91 o 
   6   4   8     4792.35     5692.95    199.36 o 
   7   4   8      704.56      811.90    103.60 o 
   8   4   8      392.00      416.22    122.83 o 
   9   4   8        8.14      224.50    126.39 o 
  10   4   8      480.70      474.17    147.89 o 
  11   4   8       19.66      263.69    154.19 o 
 -12   5   8     3352.76     3604.48    242.41 o 
 -11   5   8     2268.37     2176.27    196.13 o 
 -10   5   8     3008.70     3199.91    217.50 o 
  -9   5   8       39.59       22.07    122.68 o 
  -8   5   8     4887.89     4901.29    226.00 o 
  -7   5   8    10913.15    12001.87    239.83 o 
  -6   5   8     1409.77     1766.70    108.04 o 
  -5   5   8    30720.42    29130.16    414.14 o 
  -4   5   8     2610.97     2504.36    140.31 o 
  -3   5   8    42357.02    39809.00    489.55 o 
  -2   5   8     3591.06     2228.99    209.32 o 
  -1   5   8   153712.72   150311.70   1885.45 o 
   0   5   8    41511.35    45006.06    548.71 o 
   1   5   8    10266.33     8407.93    331.77 o 
   2   5   8    41364.16    42127.43    527.50 o 
   3   5   8      880.94      838.84     64.03 o 
   4   5   8    16311.00    17341.84    274.72 o 
   5   5   8     7826.08     6344.42    201.59 o 
   6   5   8     4981.07     5137.08    167.29 o 
   7   5   8    10320.88     9174.43    261.56 o 
   8   5   8      459.94      335.10    110.87 o 
   9   5   8     1553.46     2476.63    180.05 o 
  10   5   8     3884.26     4381.18    231.31 o 
  11   5   8     1719.11     1893.10    189.83 o 
 -12   6   8    22659.77    22440.55    476.23 o 
 -11   6   8     1177.69      914.73    164.32 o 
 -10   6   8    32968.46    32857.17    566.36 o 
  -9   6   8      186.51       74.89    126.41 o 
  -8   6   8    86488.61    85015.12   1210.48 o 
  -7   6   8    27360.61    30793.88    546.28 o 
  -6   6   8    29092.80    28320.06    547.50 o 
  -5   6   8    44592.68    47885.44    733.74 o 
  -4   6   8     1657.86     1656.86    109.81 o 
  -3   6   8    50498.68    51342.48    820.15 o 
  -2   6   8     7262.90     6851.79    339.72 o 
  -1   6   8    12637.28    14214.51    387.90 o 
   0   6   8        8.65       53.43     34.44 o 
   1   6   8    10001.65    11147.67    189.34 o 
   2   6   8     6127.69     5889.75    164.05 o 
   3   6   8     3794.49     3660.00    109.83 o 
   4   6   8     7754.90     7169.55    226.70 o 
   5   6   8    30681.62    30226.56    453.92 o 
   6   6   8     2184.11     1990.10    129.40 o 
   7   6   8   118358.30   120694.96   1351.17 o 
   8   6   8       69.96        7.27    100.80 o 
   9   6   8    70768.65    71842.34    953.51 o 
  10   6   8       22.09       78.95    130.05 o 
  11   6   8    18364.70    18330.43    471.04 o 
 -12   7   8     5331.19     5542.52    276.97 o 
 -11   7   8      345.12      399.54    176.43 o 
 -10   7   8     3978.72     4574.87    335.62 o 
  -9   7   8      321.05      274.88    122.36 o 
  -8   7   8     9833.52     9884.95    281.39 o 
  -7   7   8    34163.13    36294.09    611.69 o 
  -6   7   8      807.48     1021.14    132.05 o 
  -5   7   8    82366.34    84502.97   1079.72 o 
  -4   7   8     2061.29     2193.04    121.94 o 
  -3   7   8    41660.21    42221.04    580.35 o 
  -2   7   8      836.78      727.17     81.31 o 
  -1   7   8    12970.84    14174.26    199.73 o 
   0   7   8      164.48      698.04     57.00 o 
   1   7   8     3395.64     3123.87    104.88 o 
   2   7   8    30837.02    30042.97    382.11 o 
   3   7   8     4570.92     4623.86    152.35 o 
   4   7   8    45519.83    43056.71    576.44 o 
   5   7   8       17.38      144.01     52.26 o 
   6   7   8    22236.22    21437.18    411.69 o 
   7   7   8     1361.52     1708.95    136.80 o 
   8   7   8      439.89      424.35    111.75 o 
   9   7   8     1295.65     1492.84    172.14 o 
  10   7   8     2654.82     2617.35    190.29 o 
  11   7   8       93.37      338.72    151.54 o 
 -12   8   8     1197.97     1629.39    197.67 o 
 -11   8   8      415.40      282.28    149.10 o 
 -10   8   8        2.85      126.80    130.71 o 
  -9   8   8      308.14     -127.31    115.58 o 
  -8   8   8     9655.59     9650.54    249.84 o 
  -7   8   8    11267.81    11505.78    275.17 o 
  -6   8   8     8074.62     8184.42    255.95 o 
  -5   8   8    45072.78    42284.23    650.84 o 
  -4   8   8     5237.21     5950.92    170.04 o 
  -3   8   8    76861.19    73387.62   1121.60 o 
  -2   8   8    60525.30    60963.30   1248.40 o 
  -1   8   8    46848.48    42461.94   1049.64 o 
   0   8   8   197582.67   214774.06   3738.04 o 
   1   8   8      899.70      813.88     60.49 o 
   2   8   8   204236.44   211440.75   3636.43 o 
   3   8   8     6372.45     6850.79    253.22 o 
   4   8   8    53890.67    54689.30    701.81 o 
   5   8   8     2407.17     2205.35    129.70 o 
   6   8   8    40071.68    41983.43    605.71 o 
   7   8   8     4795.04     4238.34    180.41 o 
   8   8   8      369.44      373.25    111.20 o 
   9   8   8      333.01      499.42    133.65 o 
  10   8   8      487.26      345.87    135.36 o 
  11   8   8      469.45      645.71    160.80 o 
 -12   9   8     5627.93     6516.41    303.72 o 
 -11   9   8      530.36      583.41    153.80 o 
 -10   9   8     4768.84     5047.24    236.51 o 
  -9   9   8     2124.68     2049.22    169.83 o 
  -8   9   8      178.81      631.79    122.60 o 
  -7   9   8     2196.10     2474.93    156.69 o 
  -6   9   8       61.28      351.94     91.86 o 
  -5   9   8    33699.50    35054.41    479.43 o 
  -4   9   8      163.57      135.71     54.85 o 
  -3   9   8    91164.65    90019.66   1134.54 o 
  -2   9   8    17115.67    16354.00    565.54 o 
  -1   9   8    67419.43    63087.28   1943.79 o 
   0   9   8    75167.73    78515.77   1729.83 o 
   1   9   8       80.29      129.60     53.39 o 
   2   9   8    50672.09    51934.15    854.38 o 
   3   9   8     4223.79     4240.22    186.86 o 
   4   9   8      421.09      444.80     75.62 o 
   5   9   8     6780.52     5813.20    188.23 o 
   6   9   8      841.70     1366.92    125.61 o 
   7   9   8    19623.53    18492.53    365.55 o 
   8   9   8     1180.17     1375.54    137.19 o 
   9   9   8      102.83      646.39    135.72 o 
  10   9   8      863.57      886.74    149.59 o 
  11   9   8     1065.96     1291.52    173.40 o 
 -12  10   8    15393.03    15530.85    514.53 o 
 -11  10   8      743.36      510.18    157.99 o 
 -10  10   8    40152.58    39387.29    688.26 o 
  -9  10   8      158.83      162.33    128.67 o 
  -8  10   8    60183.27    59281.90    819.04 o 
  -7  10   8    20077.88    20129.29    387.10 o 
  -6  10   8    35092.58    32967.87    491.69 o 
  -5  10   8    46098.93    49672.69    624.58 o 
  -4  10   8       56.31      128.44     57.39 o 
  -3  10   8    14274.91    15434.93    355.17 o 
  -2  10   8     1347.72     1345.55    106.75 o 
  -1  10   8     2802.21      862.58    209.18 o 
   0  10   8      661.50     1003.85    130.18 o 
   1  10   8        1.40       53.75     49.44 o 
   2  10   8     2377.09     2266.18    222.00 o 
   3  10   8     7663.49     7564.36    187.75 o 
   4  10   8     4210.80     4055.66    135.11 o 
   5  10   8    39123.36    40573.30    568.74 o 
   6  10   8     3074.45     3028.27    158.21 o 
   7  10   8    66877.85    69200.59   1004.22 o 
   8  10   8      443.82      697.75    131.99 o 
   9  10   8    57933.98    58515.06    834.69 o 
  10  10   8       76.08      152.05    135.12 o 
  11  10   8    18190.45    17060.67    492.28 o 
 -11  11   8      517.89      759.28    253.96 o 
 -10  11   8     4957.82     5199.55    248.49 o 
  -9  11   8      886.10      641.78    197.78 o 
  -8  11   8    13176.12    13239.59    314.46 o 
  -7  11   8    20189.19    20667.42    389.04 o 
  -6  11   8     9928.50    10222.39    227.58 o 
  -5  11   8    44627.22    47504.11    672.83 o 
  -4  11   8     4971.95     5095.17    124.17 o 
  -3  11   8    33575.91    35262.61    654.58 o 
  -2  11   8     1073.27     1002.46    114.91 o 
   0  11   8        3.21      -46.87     67.34 o 
   1  11   8     7117.14     7012.08    327.39 o 
   2  11   8    14495.28    15914.33    417.43 o 
   3  11   8     5474.09     6135.67    153.54 o 
   4  11   8    44160.55    43547.12    645.94 o 
   5  11   8       12.39      120.90     75.61 o 
   6  11   8    23512.40    22619.03    423.26 o 
   7  11   8     1070.31     1243.76    134.28 o 
   8  11   8      819.94      644.97    130.46 o 
   9  11   8       10.59      266.92    121.28 o 
  10  11   8     2610.97     2374.61    230.46 o 
  11  11   8      377.45      141.23    181.17 o 
 -11  12   8     1469.94     1580.11    220.07 o 
 -10  12   8        0.90       14.00    159.31 o 
  -9  12   8       76.51     -221.12    138.49 o 
  -8  12   8     2090.39     2039.60    180.54 o 
  -7  12   8     5925.01     6378.00    249.41 o 
  -6  12   8     1319.49     1523.16    136.95 o 
  -5  12   8    22308.60    20790.61    389.80 o 
  -4  12   8     1700.84     2793.43    175.19 o 
  -3  12   8    84759.61    80185.74   1487.13 o 
  -2  12   8    75753.73    78613.96   1808.93 o 
  -1  12   8    36643.93    20358.95   2042.34 o 
   0  12   8    91444.02    91522.09   2021.62 o 
   1  12   8     5596.53     5290.50    272.28 o 
   2  12   8   135304.16   143740.27   2905.81 o 
   3  12   8     2969.16     2517.94    181.44 o 
   4  12   8    76600.68    80975.90   2020.25 o 
   5  12   8     2179.41     1912.80    195.56 o 
   6  12   8    18660.14    18606.57    455.24 o 
   7  12   8     2645.51     2819.03    163.46 o 
   8  12   8       12.76       -2.35    102.86 o 
   9  12   8        5.04       99.84    163.55 o 
  10  12   8     1786.18     1479.26    207.10 o 
 -11  13   8     1032.38     1167.89    272.50 o 
 -10  13   8     2282.04     2043.08    217.21 o 
  -9  13   8     2305.26     2482.98    203.33 o 
  -8  13   8      305.01      670.24    133.32 o 
  -7  13   8     1206.75     1486.21    147.50 o 
  -6  13   8      310.53      539.25    101.38 o 
  -5  13   8    15612.52    14804.04    438.04 o 
  -4  13   8      348.34      644.17    130.90 o 
  -3  13   8   104848.43   101665.03   2450.57 o 
  -2  13   8    43782.80    48562.44   1216.56 o 
  -1  13   8    55953.60    52524.67   1271.21 o 
   0  13   8    47844.51    47809.95   1162.40 o 
   1  13   8    14051.24    11220.90    694.23 o 
   2  13   8    44060.25    45460.16    814.50 o 
   3  13   8     5417.63     5492.29    329.02 o 
   4  13   8     4229.74     4643.22    292.06 o 
   5  13   8    10011.86     9457.48    268.90 o 
   6  13   8     1156.41     1233.09    142.25 o 
   7  13   8    12248.93    11126.48    542.12 o 
   8  13   8     5769.72     5861.89    275.18 o 
   9  13   8      540.84     1032.30    176.68 o 
  10  13   8      936.23      879.03    185.85 o 
 -11  14   8      386.50      680.47    186.43 o 
 -10  14   8    22690.09    23289.13    584.53 o 
  -9  14   8       33.94      -14.33    142.17 o 
  -8  14   8    43250.77    42497.23    753.98 o 
  -7  14   8    14178.65    15099.48    353.23 o 
  -6  14   8    17172.20    17210.51    458.53 o 
  -5  14   8    20942.03    22116.79    507.32 o 
  -4  14   8     6923.52     6596.25    235.41 o 
  -3  14   8    17399.57    18841.94    409.82 o 
  -2  14   8      555.97      713.22    156.11 o 
  -1  14   8    20324.66    23280.63    686.04 o 
   0  14   8       31.92       72.59     87.37 o 
   1  14   8      158.37      454.35    110.95 o 
   2  14   8     2466.49     2574.32    154.14 o 
   3  14   8      715.82      458.62    114.42 o 
   4  14   8     2057.04     2292.33    206.35 o 
   5  14   8    30850.00    31006.43    701.89 o 
   6  14   8      760.73     1166.12    130.64 o 
   7  14   8    73835.70    72065.29   1176.19 o 
   8  14   8       43.31      -45.59    121.63 o 
   9  14   8    29706.12    30073.19    675.93 o 
  10  14   8      295.92      183.21    146.76 o 
 -11  15   8      111.40       62.03    202.68 o 
 -10  15   8     3639.08     4373.86    327.50 o 
  -9  15   8     4191.72     4488.81    234.72 o 
  -8  15   8    12866.08    12467.77    323.06 o 
  -7  15   8    59729.83    57904.78   1105.47 o 
  -6  15   8    12108.20    11605.13    446.56 o 
  -5  15   8    25510.40    26158.85    572.43 o 
  -4  15   8      315.84      239.14    186.10 o 
  -3  15   8    44363.55    46166.94   1046.85 o 
  -2  15   8     3143.14     2480.22    243.75 o 
  -1  15   8     1535.10     2160.56    219.57 o 
   0  15   8      142.76       -3.22     58.51 o 
   1  15   8      643.78     1055.94    141.44 o 
   2  15   8     9256.78    10321.33    271.26 o 
   3  15   8       17.74       24.44     93.13 o 
   4  15   8    38448.69    36114.11    841.45 o 
   5  15   8      116.14      309.07    130.82 o 
   6  15   8    23352.34    21324.01    573.28 o 
   7  15   8      292.61      952.14    136.52 o 
   8  15   8      310.05      312.31    127.23 o 
   9  15   8      196.62      252.47    153.43 o 
  10  15   8      957.04     1117.35    185.88 o 
 -11  16   8     2666.21     2662.29    329.99 o 
 -10  16   8        0.21      -68.08    199.28 o 
  -9  16   8      944.29      904.23    225.07 o 
  -8  16   8     4778.30     4926.49    296.58 o 
  -7  16   8    12498.68    12757.14    408.94 o 
  -6  16   8       46.30      -40.23    171.15 o 
  -5  16   8    21324.49    19521.48    474.35 o 
  -4  16   8       21.21      142.06    113.63 o 
  -3  16   8    50439.41    48015.49   1981.09 o 
  -2  16   8    35514.88    36884.29   1009.05 o 
  -1  16   8    19192.04    19126.59    618.65 o 
   1  16   8     4248.55     3780.72    224.42 o 
   2  16   8    93137.07    97811.09   2066.54 o 
   3  16   8       47.79       16.10     93.74 o 
   4  16   8    43746.70    47225.60   1080.67 o 
   5  16   8      772.49      471.81    159.64 o 
   6  16   8    14787.87    15755.79    485.66 o 
   7  16   8     1598.58     1717.46    231.06 o 
   8  16   8      215.93      187.04    161.97 o 
   9  16   8       27.53      112.83    174.87 o 
  10  16   8     4244.30     4139.88    351.03 o 
 -11  17   8      482.95      555.77    265.96 o 
 -10  17   8       16.60     -228.42    257.33 o 
  -9  17   8      931.15      831.31    188.48 o 
  -8  17   8      112.60      252.79    151.59 o 
  -7  17   8      270.40      534.98    142.21 o 
  -6  17   8     2498.76     2744.33    263.28 o 
  -5  17   8    13546.43    12856.56    452.10 o 
  -4  17   8     3596.61     4107.91    456.66 o 
  -3  17   8    52446.70    50576.27   1629.68 o 
  -2  17   8    36027.96    36834.26   1019.12 o 
  -1  17   8    64005.93    62550.97   1523.25 o 
   0  17   8    38996.18    38202.61   1017.05 o 
   1  17   8    12662.83    11196.86    515.82 o 
   2  17   8    31266.91    32434.27    892.38 o 
   3  17   8     2547.27     2651.60    214.03 o 
   4  17   8     1047.80     1392.51    233.49 o 
   5  17   8     7447.01     6943.12    458.05 o 
   6  17   8     2478.71     2368.76    346.15 o 
   7  17   8    13842.96    13119.81    471.72 o 
   8  17   8     4139.15     4129.74    317.57 o 
   9  17   8       16.02      158.61    177.94 o 
  10  17   8      518.86      637.71    221.69 o 
 -11  18   8      355.15      398.88    320.50 o 
 -10  18   8    14242.39    13919.68    525.74 o 
  -9  18   8     1316.36     1070.21    200.69 o 
  -8  18   8    31225.68    29666.30    706.97 o 
  -7  18   8    14471.48    14921.04    549.19 o 
  -6  18   8    13706.62    13733.44    495.23 o 
  -5  18   8    16355.28    16488.40    841.80 o 
  -4  18   8     1618.60     1717.27    318.46 o 
  -3  18   8    10274.64    11618.28    511.09 o 
  -2  18   8     1144.80     1267.93    206.00 o 
  -1  18   8     8514.65     9500.52    419.15 o 
   0  18   8      573.79      641.85    160.77 o 
   1  18   8      171.03       71.42     83.59 o 
   2  18   8      492.93      367.48    122.74 o 
   3  18   8    11955.30    11186.84    603.90 o 
   4  18   8      993.37     1186.22    174.72 o 
   5  18   8    39071.15    39647.36    956.59 o 
   6  18   8      472.31      653.11    181.24 o 
   7  18   8    39546.48    38708.03   1001.16 o 
   8  18   8        6.04       87.46    155.78 o 
   9  18   8    20545.43    19655.18    638.91 o 
  10  18   8        2.43       36.25    190.90 o 
 -10  19   8     3070.63     3497.34    320.19 o 
  -9  19   8     8768.33     8385.44    375.40 o 
  -8  19   8    11846.48    11875.11    511.29 o 
  -7  19   8    40272.87    39367.04   1019.01 o 
  -6  19   8     4275.23     5015.16    317.27 o 
  -5  19   8    22009.34    23074.93   2257.47 o 
  -4  19   8      571.19      503.28    221.09 o 
  -3  19   8     7218.34     8311.40    446.68 o 
  -2  19   8      533.78      302.59    141.52 o 
  -1  19   8     1535.43     2680.80    267.82 o 
   0  19   8     1003.33      595.04    374.22 o 
   1  19   8     2575.80     2461.19    344.90 o 
   2  19   8     8714.62     8100.05    352.32 o 
   3  19   8     2772.29     2069.91    326.70 o 
   4  19   8    29408.54    29228.67   1108.45 o 
   5  19   8      540.24      943.32    181.53 o 
   6  19   8    12535.64    11465.45    471.15 o 
   7  19   8     3851.31     4163.98    341.78 o 
   8  19   8      572.35      272.19    200.48 o 
   9  19   8      126.42      227.49    180.27 o 
  10  19   8     1477.10     1389.38    266.66 o 
 -10  20   8        0.65     -118.25    169.80 o 
  -9  20   8     2797.05     3044.65    334.73 o 
  -8  20   8      137.05       58.54    316.67 o 
  -7  20   8     7600.20     8131.73    415.76 o 
  -6  20   8      618.10      803.00    297.98 o 
  -5  20   8    12162.02    10643.29    684.98 o 
  -4  20   8     7845.15     7246.82    551.51 o 
  -3  20   8    16448.19    16710.81    641.57 o 
  -2  20   8    29331.86    29482.96    895.78 o 
  -1  20   8    17127.61    16342.87    596.68 o 
   0  20   8    41103.79    21489.67   3724.38 o 
   2  20   8    46202.32    28318.05   1562.82 o 
   3  20   8      458.82      534.62    240.71 o 
   4  20   8    32063.17    35048.66   1252.27 o 
   5  20   8     1013.95      929.44    348.91 o 
   6  20   8     6414.93     6319.51    353.18 o 
   7  20   8      311.26      530.21    201.32 o 
   8  20   8      779.20      370.83    272.98 o 
   9  20   8       44.88      -62.04    199.23 o 
 -10  21   8     4168.77     4387.63    969.57 o 
  -9  21   8      764.74      912.19    236.39 o 
  -8  21   8     1046.46      954.26    228.92 o 
  -7  21   8     5820.69     6244.11    369.73 o 
  -6  21   8      138.71      447.59    270.60 o 
  -5  21   8     1973.91     1541.83    357.22 o 
  -4  21   8     9345.68    10525.62    657.31 o 
  -3  21   8    45222.38    44989.36   1259.07 o 
  -2  21   8    22972.86    23409.15    778.43 o 
  -1  21   8    61073.46    60686.05   1538.53 o 
   0  21   8    44379.13    44842.13   1208.28 o 
   2  21   8    13200.95    14061.77   1022.49 o 
   3  21   8      657.18      664.02    247.29 o 
   4  21   8      323.55      583.80    268.56 o 
   5  21   8     4732.68     3843.01    869.35 o 
   6  21   8     5128.32     5414.02    372.94 o 
   7  21   8     4826.16     4872.20    353.60 o 
   8  21   8     3677.15     3538.38    354.08 o 
   9  21   8      148.21      487.99    233.03 o 
 -10  22   8    21772.16    20530.71    853.40 o 
  -9  22   8     1377.75     1438.79    295.06 o 
  -8  22   8    13409.32    13578.75    562.93 o 
  -7  22   8       54.23      282.03    260.80 o 
  -6  22   8     6866.34     6599.55    594.13 o 
  -5  22   8     1217.53     2053.13    379.44 o 
  -4  22   8    23868.26    22543.68   1013.38 o 
  -3  22   8    12973.54    13664.60    595.59 o 
  -2  22   8     7161.91     7101.25    408.06 o 
  -1  22   8    13866.34    14959.42    585.33 o 
   0  22   8       17.76      434.18    142.25 o 
   1  22   8    36682.25    31300.79   4212.61 o 
   2  22   8        3.55      362.99    270.62 o 
   3  22   8     4012.20     3700.44    712.79 o 
   4  22   8      214.23       82.91    201.87 o 
   5  22   8    41677.26    40123.27   1431.67 o 
   6  22   8      152.18      716.77    313.60 o 
   7  22   8    20671.71    20734.98    680.96 o 
   8  22   8      159.63      120.87    205.32 o 
   9  22   8     9310.38     9047.65    508.12 o 
 -10  23   8     3216.25     3020.24    400.95 o 
  -9  23   8     8733.45     8168.88    525.92 o 
  -8  23   8     6892.95     6910.04    721.63 o 
  -7  23   8    10062.85     8912.97    717.21 o 
  -6  23   8      853.67      975.06    343.86 o 
  -5  23   8    23649.35    22309.99   1044.75 o 
  -4  23   8     4380.34     3981.65    491.21 o 
  -3  23   8     9451.65    10229.91    509.80 o 
  -2  23   8     2782.70     2275.09    276.80 o 
  -1  23   8     1669.22     1391.88    260.61 o 
   0  23   8     3659.57     3889.31    315.82 o 
   1  23   8      209.89      234.98    149.84 o 
   2  23   8     7420.90     6959.02    741.19 o 
   3  23   8      914.46      575.96    257.45 o 
   4  23   8    15091.63    15305.78    785.55 o 
   5  23   8     1264.36     1496.34    743.93 o 
   6  23   8     7419.54     7611.30    647.46 o 
   7  23   8     2314.11     1945.72    306.79 o 
   8  23   8        6.67       96.78    200.18 o 
   9  23   8      574.76      801.25    268.42 o 
  -9  24   8     9851.49     9436.41    556.41 o 
  -8  24   8      328.56      308.61    359.46 o 
  -7  24   8     6006.88     5987.83    656.53 o 
  -6  24   8      499.91      528.01    295.38 o 
  -5  24   8     8146.81     7396.68    603.14 o 
  -4  24   8     2784.58     2943.51    435.31 o 
  -3  24   8     4564.21     4986.28    402.65 o 
  -2  24   8    11524.35    11356.68    535.33 o 
  -1  24   8      660.95     1181.52    210.75 o 
   0  24   8    19112.22    19080.17    700.27 o 
   1  24   8     1331.32     1668.11    271.90 o 
   2  24   8    19179.98    20111.84   1329.85 o 
   3  24   8      975.31      732.69    258.68 o 
   4  24   8    31215.05    29524.13   1147.75 o 
   5  24   8      278.25      389.00    283.85 o 
   6  24   8    14480.25    13540.70    844.51 o 
   7  24   8        5.55      324.70    302.84 o 
   8  24   8    14434.48    14219.63    600.11 o 
   9  24   8       89.99      114.04    230.58 o 
  -9  25   8      581.87      571.43    251.48 o 
  -8  25   8      216.81      154.29    365.04 o 
  -7  25   8     1869.20     2698.02    606.91 o 
  -6  25   8       10.35      811.07    310.07 o 
  -5  25   8     1784.52     2056.49    600.39 o 
  -4  25   8     9521.32     9901.64    675.25 o 
  -3  25   8     8591.08     8469.45    488.92 o 
  -2  25   8    15372.16    15628.25    644.46 o 
  -1  25   8    19081.71    17844.02    682.76 o 
   0  25   8    29395.59    29210.06    925.39 o 
   1  25   8    13001.43    14008.21    743.56 o 
   2  25   8    11189.09    10822.29    949.48 o 
   3  25   8      408.32      267.85    229.18 o 
   4  25   8      193.02      360.94    261.73 o 
   5  25   8     7550.50     5617.71    575.26 o 
   6  25   8     4778.58     5089.95    882.87 o 
   7  25   8      444.90      852.69    380.81 o 
   8  25   8     1080.04     1217.13    262.11 o 
  -9  26   8      735.25      536.19    444.03 o 
  -8  26   8    13046.50    13235.46    905.34 o 
  -7  26   8      110.56      704.05    424.02 o 
  -6  26   8    17579.92    16522.25   1024.28 o 
  -5  26   8     2391.33     2525.45    437.29 o 
  -4  26   8    12230.49    11704.95    733.69 o 
  -3  26   8     7393.17     7404.60    455.96 o 
  -2  26   8     2343.34     2560.89    311.44 o 
  -1  26   8    11147.35    11262.79    721.01 o 
   0  26   8      145.22      339.22    162.09 o 
   1  26   8     8746.41     9495.38    564.90 o 
   2  26   8      674.42      714.25    335.70 o 
   3  26   8    13936.09    14512.53    746.49 o 
   4  26   8      329.93      760.65    297.10 o 
   5  26   8    36405.15    37315.07   1415.16 o 
   6  26   8      113.74      352.97    310.62 o 
   7  26   8    12879.24    12496.54   1542.80 o 
   8  26   8       28.41      623.94    398.03 o 
  -9  27   8     4452.30     3731.88    845.04 o 
  -8  27   8     7199.50     5985.69    988.66 o 
  -7  27   8    12746.80    12605.53    847.43 o 
  -6  27   8     3403.89     3766.17    531.77 o 
  -5  27   8     8230.96     8110.60    648.79 o 
  -4  27   8     1059.84     1782.41    619.27 o 
  -3  27   8     3527.25     3838.78    398.89 o 
  -2  27   8      747.15     1006.92    231.38 o 
  -1  27   8      666.24      640.95    225.38 o 
   0  27   8        0.14       66.07    146.89 o 
   1  27   8        1.01       24.77    197.54 o 
   2  27   8      653.81      763.45    371.79 o 
   3  27   8     8921.51     8180.82   1448.25 o 
   4  27   8    16433.92    16379.27    843.69 o 
   5  27   8     3130.49     2435.01    433.96 o 
   6  27   8     4493.10     4659.61    576.62 o 
   7  27   8      544.33      690.31    402.92 o 
   8  27   8      354.74      346.25    361.78 o 
  -8  28   8      431.22      545.32    462.29 o 
  -7  28   8     6926.08     6935.07    723.73 o 
  -6  28   8      257.87      871.11    332.80 o 
  -5  28   8     2476.34     3251.76    574.64 o 
  -4  28   8     4526.01     4791.56    575.96 o 
  -3  28   8     4174.44     4291.77    428.67 o 
  -2  28   8    17970.05    15847.42    681.83 o 
  -1  28   8     3117.73     3343.83    357.03 o 
   0  28   8    21889.85    23181.03    834.54 o 
   1  28   8      963.77     1132.22    305.19 o 
   2  28   8    10738.43     9490.16    922.57 o 
   3  28   8     1726.88     1441.52    492.67 o 
   4  28   8    10892.88    11476.73   1188.67 o 
   5  28   8       19.16       71.92    280.67 o 
   6  28   8     5218.07     4860.75    591.21 o 
   7  28   8       19.11      -61.52    320.48 o 
  -8  29   8      265.44      -67.45    417.95 o 
  -7  29   8     1079.50     1525.56    563.55 o 
  -6  29   8       60.40      308.05    286.51 o 
  -5  29   8       85.61      579.49    507.45 o 
  -4  29   8     5706.98     6973.73    642.59 o 
  -3  29   8    15620.37    15098.92    690.71 o 
  -2  29   8    21502.55    21232.88    818.83 o 
  -1  29   8    19768.43    20004.55    780.68 o 
   0  29   8    28082.38    27315.20    931.89 o 
   1  29   8     5826.31     6326.72    542.76 o 
   2  29   8     4315.55     4196.58    732.57 o 
   3  29   8      448.23      410.76    354.18 o 
   4  29   8      411.66      877.20    311.02 o 
   5  29   8      749.67     1027.42    346.59 o 
   6  29   8     3253.11     3028.55    609.54 o 
   7  29   8      119.23      504.78    359.77 o 
  -8  30   8     4970.45     4709.94    933.78 o 
  -7  30   8       10.09       86.25    373.08 o 
  -6  30   8     6565.25     7942.29    686.80 o 
  -5  30   8      232.04      454.03    287.20 o 
  -4  30   8    12276.43    12428.88    797.66 o 
  -3  30   8      832.07     1363.30    284.01 o 
  -2  30   8     4434.14     4915.28    452.11 o 
  -1  30   8    11056.46    11351.26   1065.14 o 
   0  30   8      735.11      983.46    227.28 o 
   1  30   8    11996.36    12084.38    752.95 o 
   2  30   8       33.45       96.19    304.24 o 
   3  30   8    17062.29    15440.52   1295.69 o 
   4  30   8      249.10      927.33    317.21 o 
   5  30   8    20373.98    20197.21   1016.22 o 
   6  30   8      222.36      401.91    335.55 o 
   7  30   8     5713.10     6124.62    721.29 o 
  -7  31   8    10567.57     9378.27   1089.70 o 
  -6  31   8     5348.89     5969.02    978.39 o 
  -5  31   8     5706.46     6558.71    698.26 o 
  -4  31   8     2818.34     3104.98    487.52 o 
  -3  31   8     2794.43     3737.03    430.47 o 
  -2  31   8      557.61      977.15    245.32 o 
  -1  31   8      280.97      535.00    204.90 o 
   0  31   8     1290.96      984.77    245.71 o 
   1  31   8      532.75      801.19    291.63 o 
   2  31   8     2113.50     1817.75    569.35 o 
   3  31   8     1229.60      746.38    416.88 o 
   4  31   8     7846.09     7851.88    626.96 o 
   5  31   8     2747.81     3550.85    874.05 o 
   6  31   8     1058.58     1141.55    487.95 o 
  -7  32   8     6397.00     7336.01   1151.61 o 
  -6  32   8      488.32      960.81    844.42 o 
  -5  32   8     1922.88     2038.96    585.24 o 
  -4  32   8    10400.66    10110.41    745.44 o 
  -3  32   8      492.78      900.53    262.82 o 
  -2  32   8     6294.38     6557.50    541.24 o 
  -1  32   8       95.43      431.81    203.60 o 
   0  32   8     2708.13     2457.04    440.62 o 
   1  32   8     1855.91     1575.48    372.53 o 
   2  32   8     3013.40     2676.77    644.70 o 
   3  32   8     1319.20      789.56    449.21 o 
   4  32   8     7441.06     6663.15   1025.71 o 
   5  32   8      189.32      185.67    319.61 o 
   6  32   8    13392.95    14013.61    903.37 o 
  -6  33   8       43.05      586.39    329.72 o 
  -5  33   8       68.48      641.31    469.58 o 
  -4  33   8     8248.89     7763.28    706.55 o 
  -3  33   8     3266.10     3549.01    418.84 o 
  -2  33   8    11377.02    11908.43    680.75 o 
  -1  33   8    11983.55    12231.39    627.99 o 
   0  33   8    21640.82    20719.90   1634.18 o 
   1  33   8     3776.77     3862.13    566.16 o 
   2  33   8     3436.10     3671.68    750.05 o 
   3  33   8      193.66      178.55    349.92 o 
   4  33   8      380.32      504.47    451.70 o 
   5  33   8      270.56      303.26    313.38 o 
  -6  34   8     6841.47     8541.33    981.44 o 
  -5  34   8      333.59      967.96    915.18 o 
  -4  34   8    11447.13    11123.45    792.17 o 
  -3  34   8     1584.70     2182.37    401.14 o 
  -2  34   8     4749.61     5168.03    495.21 o 
  -1  34   8     6090.93     6752.65    559.09 o 
   0  34   8     1136.39     1561.63    392.68 o 
   1  34   8    15959.00    14758.97    907.60 o 
   2  34   8       13.24      -10.43    228.33 o 
   3  34   8    24854.25    26023.08   1802.06 o 
   4  34   8     1072.56     1732.47    591.42 o 
   5  34   8     9318.02     7850.48   1179.17 o 
  -5  35   8     2672.73     3318.62    547.51 o 
  -4  35   8     2786.66     3059.09    513.06 o 
  -3  35   8      764.54     1478.28    325.20 o 
  -2  35   8     1276.60     1491.19    304.84 o 
  -1  35   8       55.89      522.08    234.42 o 
   0  35   8       43.70       62.52    272.11 o 
   1  35   8     3920.56     5080.58    841.83 o 
   2  35   8     3540.54     3477.18    551.83 o 
   3  35   8     2464.71     2037.86    638.20 o 
   4  35   8      361.19      496.54    425.84 o 
  -5  36   8     1388.63     2440.53    492.34 o 
  -4  36   8     3834.08     4002.07    583.76 o 
  -3  36   8      670.93     1106.60    438.31 o 
  -2  36   8     7639.05     7823.78    543.86 o 
  -1  36   8      445.35      756.72    327.70 o 
   0  36   8      408.07      580.13    325.88 o 
   1  36   8     3143.31     3954.75    719.09 o 
   2  36   8     3120.74     3602.57    565.47 o 
   3  36   8      849.82      532.68    422.39 o 
   4  36   8     2113.23     2366.32    694.57 o 
  -4  37   8     6165.81     7470.17    722.83 o 
  -3  37   8     2777.29     3247.05    522.82 o 
  -2  37   8    11639.03    11770.58    663.15 o 
  -1  37   8     6512.95     6968.14    924.16 o 
   0  37   8     8734.85     8052.10    689.74 o 
   1  37   8     6036.42     7226.33    963.25 o 
   2  37   8      437.57     1047.03    371.57 o 
   3  37   8     2071.29     1979.47    634.72 o 
  -3  38   8      151.93     1248.77    623.95 o 
  -2  38   8     4453.81     5346.38    565.20 o 
  -1  38   8     5371.30     5258.47    708.52 o 
   0  38   8      989.37     1587.28    419.36 o 
   1  38   8    18380.16    16825.73   1020.84 o 
   2  38   8      211.54      520.47    340.39 o 
 -12   1   9     1163.44      509.38    265.12 o 
 -11   1   9      467.51      430.57    162.47 o 
 -10   1   9     2265.77     2375.41    162.14 o 
  -9   1   9      963.75     1111.04    130.88 o 
  -8   1   9     6714.66     6292.27    205.24 o 
  -7   1   9    14548.62    14897.02    290.12 o 
  -6   1   9    13681.71    14959.26    282.55 o 
  -5   1   9    18955.39    20294.83    338.98 o 
  -4   1   9    14639.54    15268.00    331.84 o 
  -3   1   9     7306.36     6730.06    151.43 o 
  -2   1   9     1431.53     1855.60     98.47 o 
  -1   1   9    50200.44    45503.61    613.45 o 
   0   1   9    12446.15    12942.97    217.55 o 
   1   1   9     7222.82     6901.04    129.44 o 
   2   1   9    12795.51    11844.37    159.58 o 
   3   1   9     6777.93     7191.87    140.71 o 
   4   1   9    13210.28    11438.11    188.68 o 
   5   1   9    10935.12     9367.79    214.87 o 
   6   1   9     4759.47     4507.23    154.38 o 
   7   1   9     3500.98     3162.69    158.29 o 
   8   1   9    12647.89    11682.35    266.77 o 
   9   1   9      443.68      551.48    123.89 o 
  10   1   9       70.17      135.25    137.73 o 
  11   1   9     2039.21     2654.59    242.21 o 
 -12   2   9      168.97      263.34    194.80 o 
 -11   2   9       20.72      -68.14    139.53 o 
 -10   2   9      110.21      573.80    122.52 o 
  -9   2   9     4319.46     4613.58    185.64 o 
  -8   2   9        3.10      514.33    134.04 o 
  -7   2   9     6789.74     7195.01    215.47 o 
  -6   2   9      356.60      494.11    159.62 o 
  -5   2   9     2932.29     3145.74    118.33 o 
  -4   2   9      290.98      457.30     71.51 o 
  -3   2   9       70.05      130.03     45.40 o 
  -2   2   9     6745.30     7192.15    212.71 o 
  -1   2   9       45.06      500.68     65.31 o 
   0   2   9      282.56      253.12     62.82 o 
   1   2   9       62.52      141.51     35.23 o 
   2   2   9      516.37      663.08     57.65 o 
   3   2   9      807.97      920.56     58.42 o 
   4   2   9     1187.87     1306.55     84.97 o 
   5   2   9        2.20       61.33     57.23 o 
   6   2   9      262.31      180.24     76.99 o 
   7   2   9      104.77      299.01    111.01 o 
   8   2   9       39.52       86.05    106.23 o 
   9   2   9      353.08      591.12    140.48 o 
  10   2   9      648.49      720.36    150.60 o 
  11   2   9       39.14      341.92    184.83 o 
 -12   3   9      440.82      353.13    171.00 o 
 -11   3   9      433.78      351.78    164.21 o 
 -10   3   9     2011.69     2327.92    196.99 o 
  -9   3   9       60.43      -51.98     95.12 o 
  -8   3   9    23100.14    22728.85    382.35 o 
  -7   3   9    12699.57    13268.46    289.76 o 
  -6   3   9    11826.16    11699.34    255.54 o 
  -5   3   9     2072.02     3189.94    118.20 o 
  -4   3   9     7279.87     7301.57    153.72 o 
  -3   3   9     1281.83     1890.93     86.19 o 
  -2   3   9    22766.48    21188.92    407.47 o 
  -1   3   9    12035.04    10736.72    256.53 o 
   0   3   9    15657.22    14689.55    255.27 o 
   1   3   9     5187.84     4522.75    112.39 o 
   2   3   9    14495.33    14271.52    200.08 o 
   3   3   9     3500.58     3710.68     99.03 o 
   4   3   9     8473.29     8086.70    167.37 o 
   5   3   9     8211.96     7101.96    194.06 o 
   6   3   9    26406.96    25305.38    446.30 o 
   7   3   9     6513.87     5948.35    186.63 o 
   8   3   9     4540.47     4810.63    187.84 o 
   9   3   9       35.08       79.95    131.43 o 
  10   3   9      459.95      573.54    149.43 o 
  11   3   9     1731.84     1582.03    185.92 o 
 -12   4   9      163.32      560.07    225.49 o 
 -11   4   9        0.77      266.38    146.73 o 
 -10   4   9     1726.22     1671.98    202.37 o 
  -9   4   9        0.38      438.36    137.30 o 
  -8   4   9     4077.28     4158.83    167.24 o 
  -7   4   9      209.09      986.85    161.63 o 
  -6   4   9     3323.62     3587.67    143.79 o 
  -5   4   9      312.01      638.50    104.16 o 
  -4   4   9     3059.02     2778.80     98.38 o 
  -3   4   9    43665.03    48411.18    571.28 o 
  -2   4   9    11734.97    11461.25    228.75 o 
  -1   4   9      444.26     1173.27    384.48 o 
   0   4   9     2057.24     2466.74    116.58 o 
   1   4   9       14.85       58.30     34.57 o 
   2   4   9     1340.28     1414.05     83.65 o 
   3   4   9     5538.93     5345.35    129.17 o 
   4   4   9       34.03      806.08     59.34 o 
   5   4   9      964.83     1275.42    123.11 o 
   6   4   9      833.77     1906.88    124.43 o 
   7   4   9      627.84      883.44    104.17 o 
   8   4   9       53.41      514.86    131.45 o 
   9   4   9       74.90      197.33    129.17 o 
  10   4   9      171.98      133.92    138.22 o 
  11   4   9      481.36      816.25    168.36 o 
 -12   5   9     3567.24     3882.56    277.75 o 
 -11   5   9       14.84       19.77    156.84 o 
 -10   5   9      387.72      399.92    153.19 o 
  -9   5   9      424.30      418.09    142.96 o 
  -8   5   9    12293.42    12464.78    309.01 o 
  -7   5   9    17580.65    17625.37    303.14 o 
  -6   5   9    17780.60    18569.01    570.60 o 
  -5   5   9      310.52      232.73     64.71 o 
  -4   5   9      230.30      438.73     90.98 o 
  -3   5   9    44676.39    44818.65    647.84 o 
  -2   5   9     4708.18     4822.08    106.79 o 
  -1   5   9    27776.46    26568.80    543.84 o 
   0   5   9    44522.55    41304.66    554.05 o 
   1   5   9    16161.90    15329.83    235.58 o 
   2   5   9     7429.95     7228.62    154.03 o 
   3   5   9        5.59       13.22     55.47 o 
   4   5   9    25813.54    25439.01    387.94 o 
   5   5   9     6349.16     5148.70    152.02 o 
   6   5   9     8006.60     7655.04    196.75 o 
   7   5   9    21465.79    20696.50    367.65 o 
   8   5   9     1886.47     1918.59    161.07 o 
   9   5   9       69.38      198.97    129.62 o 
  10   5   9      204.03      198.64    140.15 o 
  11   5   9     3025.61     3259.07    220.51 o 
 -12   6   9      713.64     1212.30    188.93 o 
 -11   6   9     2086.35     2276.55    196.44 o 
 -10   6   9        5.41      341.66    142.66 o 
  -9   6   9     2661.62     2503.88    203.25 o 
  -8   6   9     1332.26     2465.45    174.41 o 
  -7   6   9     1417.83     2178.22    158.68 o 
  -6   6   9      650.48     1181.74    149.22 o 
  -5   6   9      855.72     1125.29    118.16 o 
  -4   6   9     7449.40     7812.13    201.59 o 
  -3   6   9     5564.34     4870.04    178.68 o 
  -2   6   9       26.60      141.63     45.89 o 
  -1   6   9      939.57     1120.71     54.53 o 
   0   6   9      292.03      525.64     46.97 o 
   1   6   9     9066.49     8602.40    187.15 o 
   2   6   9    31390.11    37089.67    413.48 o 
   3   6   9       38.27      100.27     44.02 o 
   4   6   9      369.93      574.02     69.95 o 
   5   6   9      199.24      235.96     62.27 o 
   6   6   9       79.10      242.34     94.96 o 
   7   6   9     1386.28     1235.16    128.72 o 
   8   6   9    18291.48    17997.51    349.26 o 
   9   6   9        5.87       86.18    123.86 o 
  10   6   9     1860.77     2021.63    181.48 o 
  11   6   9       49.05      917.94    169.92 o 
 -12   7   9      828.53     1161.34    220.48 o 
 -11   7   9      554.87      826.97    163.52 o 
 -10   7   9     1092.71     1701.04    176.49 o 
  -9   7   9      315.69      322.06    129.54 o 
  -8   7   9    11437.45    10209.56    297.09 o 
  -7   7   9    21433.10    22329.54    442.98 o 
  -6   7   9     1398.87     1758.47    164.84 o 
  -5   7   9    11272.12    11176.07    260.35 o 
  -4   7   9     3709.52     4004.27    149.76 o 
  -3   7   9     3841.58     3752.13    145.00 o 
  -2   7   9    17425.61    17822.72    303.61 o 
  -1   7   9    14413.62    13382.61    216.67 o 
   0   7   9    31031.48    27833.61    337.99 o 
   1   7   9     2135.91     1832.89     75.44 o 
   2   7   9       94.87      362.07     52.36 o 
   3   7   9     1189.27     1196.20     85.69 o 
   4   7   9    17940.76    17531.04    283.58 o 
   5   7   9      290.06      228.08     57.93 o 
   6   7   9     7426.64     7324.64    215.71 o 
   7   7   9      202.06      148.32    101.43 o 
   8   7   9     1437.89     1773.86    149.00 o 
   9   7   9      129.07      317.50    133.05 o 
  10   7   9       53.31      179.30    136.86 o 
  11   7   9     2612.01     2692.49    209.47 o 
 -12   8   9     1019.96     1327.41    230.33 o 
 -11   8   9      159.53      269.69    143.89 o 
 -10   8   9      535.22      540.81    143.96 o 
  -9   8   9        2.46       11.33    123.29 o 
  -8   8   9      767.43      824.85    124.81 o 
  -7   8   9     4022.46     5030.15    238.88 o 
  -6   8   9       54.97       65.47     96.05 o 
  -5   8   9    14921.74    16989.36    328.09 o 
  -4   8   9     6178.60     5835.10    174.78 o 
  -3   8   9      243.55      897.51     84.79 o 
  -2   8   9     2479.74     2612.99     94.03 o 
  -1   8   9      347.28      762.39     71.00 o 
   0   8   9    16915.64    15072.27    533.99 o 
   1   8   9       59.05      145.21     43.03 o 
   2   8   9      178.57      131.96     46.11 o 
   3   8   9     3974.33     3890.04    119.16 o 
   4   8   9     3900.65     4057.28    137.24 o 
   5   8   9      283.50      177.21     73.67 o 
   6   8   9      179.58     1085.82    116.51 o 
   7   8   9      723.67      629.57    112.27 o 
   8   8   9      105.81      316.53    111.57 o 
   9   8   9     3513.99     4221.95    233.77 o 
  10   8   9        0.08       91.70    131.88 o 
  11   8   9      576.68      727.84    181.32 o 
 -12   9   9     3830.44     4286.69    251.76 o 
 -11   9   9        0.34      227.89    145.71 o 
 -10   9   9       26.28      -40.58    140.88 o 
  -9   9   9      994.59      932.53    155.58 o 
  -8   9   9     9789.72     9559.97    272.70 o 
  -7   9   9      868.29     1002.96    132.02 o 
  -6   9   9    10938.58    10709.93    252.20 o 
  -5   9   9      361.51      876.49    112.59 o 
  -4   9   9     2307.51     2692.76    115.47 o 
  -3   9   9     3548.28     3938.04    134.12 o 
  -2   9   9     8540.04     9165.89    300.34 o 
  -1   9   9    34230.15    32959.42    602.19 o 
   0   9   9     4484.51     4468.43    143.42 o 
   1   9   9     1966.05     1933.42     86.60 o 
   2   9   9     3527.61     3652.18    121.85 o 
   3   9   9     7502.45     7018.24    160.71 o 
   4   9   9      825.50      961.36     91.23 o 
   5   9   9     5531.84     4775.81    174.98 o 
   6   9   9     3503.21     3450.13    159.77 o 
   7   9   9    16665.40    15598.86    309.51 o 
   8   9   9     1687.31     1664.82    141.73 o 
   9   9   9      716.92      913.22    147.46 o 
  10   9   9      770.51      609.18    147.14 o 
  11   9   9     5287.51     5677.17    268.32 o 
 -11  10   9     5502.76     5668.91    271.32 o 
 -10  10   9      235.17      703.13    158.16 o 
  -9  10   9     7966.96     8647.29    417.16 o 
  -8  10   9      919.86     1732.04    149.75 o 
  -7  10   9     2244.42     2060.18    154.93 o 
  -6  10   9     2303.85     2744.77    148.08 o 
  -5  10   9      392.14      834.73     90.75 o 
  -4  10   9      726.70      715.11    109.88 o 
  -3  10   9     3767.32     3317.47    109.34 o 
  -2  10   9     1838.60     2526.50    144.03 o 
  -1  10   9     3023.10     2716.84    235.07 o 
   0  10   9    30868.47    35034.04    658.59 o 
   1  10   9      955.67     1404.83     98.20 o 
   2  10   9     7325.48     6461.78    141.50 o 
   3  10   9       19.72       69.52     60.29 o 
   4  10   9     3425.70     3980.67    170.27 o 
   5  10   9      687.29      588.23     91.07 o 
   6  10   9     3416.39     3663.05    174.35 o 
   7  10   9      978.29      847.45    119.69 o 
   8  10   9    10023.55    10168.17    279.93 o 
   9  10   9      521.99      865.62    152.67 o 
  10  10   9     3208.04     3874.25    232.89 o 
  11  10   9        5.91      302.81    190.48 o 
 -11  11   9      260.02       22.13    165.12 o 
 -10  11   9     3182.33     3498.84    233.08 o 
  -9  11   9     1131.90     1295.47    147.56 o 
  -8  11   9     6800.81     7038.66    234.97 o 
  -7  11   9     1315.13     1785.48    159.09 o 
  -6  11   9    11625.82    11280.46    244.90 o 
  -5  11   9    10644.04    11312.23    255.71 o 
  -4  11   9     6102.24     6452.55    162.78 o 
  -3  11   9      304.66      370.57     94.83 o 
  -2  11   9    18049.51    17051.30    374.37 o 
  -1  11   9     9154.21     8960.06    446.46 o 
   0  11   9    16603.10    16228.61    572.28 o 
   1  11   9    33453.56    34304.93    588.85 o 
   2  11   9      219.30      153.06     87.51 o 
   3  11   9     3793.13     3509.89    116.72 o 
   4  11   9    12919.69    12767.76    232.38 o 
   5  11   9      283.58      377.11     86.45 o 
   6  11   9     6553.37     6626.40    231.02 o 
   7  11   9      145.29      180.04    101.38 o 
   8  11   9      171.25      578.45    120.59 o 
   9  11   9        0.68      186.07    116.40 o 
  10  11   9      470.03      669.17    183.50 o 
 -11  12   9       60.52       69.60    207.98 o 
 -10  12   9     4640.12     4118.26    277.69 o 
  -9  12   9     1006.00     1151.72    168.80 o 
  -8  12   9     8688.97     7463.89    276.39 o 
  -7  12   9     2434.67     3049.05    200.72 o 
  -6  12   9     1823.27     2006.21    151.03 o 
  -5  12   9     9291.96    10450.83    237.62 o 
  -4  12   9    11871.78    12495.05    288.62 o 
  -3  12   9     6958.08     8859.34    260.90 o 
  -2  12   9    22504.62    22086.83    515.71 o 
  -1  12   9      654.75      447.37    446.17 o 
   0  12   9    15186.49    14278.96    469.33 o 
   1  12   9    64738.69    70529.04   1094.05 o 
   2  12   9      209.69      200.13     58.93 o 
   3  12   9    14441.98    16853.76    385.09 o 
   4  12   9     4488.15     4299.13    178.12 o 
   5  12   9      225.81      442.25    109.70 o 
   6  12   9      565.35      930.55    108.54 o 
   7  12   9    12005.00    12070.20    298.59 o 
   8  12   9      174.31      427.12    119.32 o 
   9  12   9     2212.44     2301.97    201.65 o 
  10  12   9       84.25      224.92    172.93 o 
 -11  13   9       64.40       -4.34    252.94 o 
 -10  13   9      843.61      710.31    256.14 o 
  -9  13   9     5814.58     6287.85    273.89 o 
  -8  13   9     1547.00     2061.15    194.02 o 
  -7  13   9      128.73      294.39    106.63 o 
  -6  13   9     4147.89     4445.83    304.49 o 
  -5  13   9       67.81      345.99    114.55 o 
  -4  13   9     5791.25     5883.43    309.46 o 
  -3  13   9    28747.77    28470.37    578.66 o 
  -2  13   9      460.70      729.09    209.08 o 
   0  13   9     1239.27     1674.73    178.37 o 
   1  13   9     1322.05     1929.84    153.17 o 
   2  13   9     1225.42     1391.11    106.08 o 
   3  13   9    15074.00    15326.77    446.52 o 
   4  13   9       11.92      246.53     71.16 o 
   5  13   9     6983.50     6705.62    232.34 o 
   6  13   9     1254.81     1420.85    152.62 o 
   7  13   9    12034.10    11436.56    355.03 o 
   8  13   9     2611.73     2759.64    219.18 o 
   9  13   9      312.27      423.41    164.15 o 
  10  13   9     1034.05     1130.73    213.66 o 
 -11  14   9     3356.61     3876.36    504.10 o 
 -10  14   9      238.53      661.15    181.61 o 
  -9  14   9    14488.66    14394.92    388.51 o 
  -8  14   9     2645.16     3377.88    210.93 o 
  -7  14   9     2876.36     3009.15    227.58 o 
  -6  14   9     4989.86     4819.59    246.59 o 
  -5  14   9      529.13      738.81    128.29 o 
  -4  14   9     6706.84     6231.47    235.65 o 
  -3  14   9     7024.43     6546.93    372.37 o 
  -2  14   9     2099.62     2828.72    263.80 o 
  -1  14   9     9918.26     5589.80   1175.00 o 
   0  14   9    15122.71    15710.59    668.88 o 
   1  14   9     1136.75     1415.11    140.54 o 
   2  14   9    35776.75    37893.85    928.01 o 
   3  14   9     6039.16     5560.46    419.88 o 
   4  14   9    10016.27    10487.23    387.75 o 
   5  14   9     1434.80     1318.81    143.25 o 
   6  14   9        4.10      -20.52    124.26 o 
   7  14   9      208.09      200.93    118.33 o 
   8  14   9     8515.69     9114.43    325.22 o 
   9  14   9      247.08      359.65    137.75 o 
  10  14   9     7562.45     7275.84    329.97 o 
 -11  15   9      915.64     1165.03    394.29 o 
 -10  15   9     1372.70     1990.04    186.10 o 
  -9  15   9      318.05      122.82    184.74 o 
  -8  15   9     3729.27     3866.28    199.50 o 
  -7  15   9     3224.64     3625.98    255.70 o 
  -6  15   9     1585.77     1697.81    239.37 o 
  -5  15   9    16733.61    17488.31    444.42 o 
  -4  15   9     6707.92     6999.39    249.02 o 
  -3  15   9      226.58      324.09     92.66 o 
  -2  15   9    15919.20    15846.86    566.31 o 
  -1  15   9        3.36       -5.41     95.25 o 
   0  15   9    10146.96     8541.24    472.55 o 
   1  15   9    17567.15    17831.70    616.49 o 
   2  15   9     1031.83     1632.55    118.70 o 
   3  15   9     2453.72     2086.23    185.30 o 
   4  15   9    10862.51    11319.97    405.97 o 
   5  15   9     1613.82     1267.03    190.77 o 
   6  15   9     7352.15     7441.41    339.13 o 
   7  15   9       52.94       67.35    101.06 o 
   8  15   9        2.92      252.01    123.40 o 
   9  15   9      245.26      -53.35    129.72 o 
  10  15   9      216.38      577.00    193.02 o 
 -11  16   9     1461.48     1239.43    306.39 o 
 -10  16   9     5317.52     4842.78    338.12 o 
  -9  16   9      693.71      699.59    186.23 o 
  -8  16   9     1780.68     1385.65    195.99 o 
  -7  16   9     4211.39     5263.12    280.00 o 
  -6  16   9     2639.91     2545.82    207.40 o 
  -5  16   9    20844.08    22283.65    522.08 o 
  -4  16   9    24216.08    23292.29    630.62 o 
  -3  16   9     4672.41     6236.58    459.58 o 
  -2  16   9    26197.59    23891.83    746.45 o 
  -1  16   9       18.89      -23.94     99.04 o 
   0  16   9    10222.09     5441.32    889.01 o 
   1  16   9    44460.54    46355.76    964.46 o 
   2  16   9       68.01      190.29     73.65 o 
   3  16   9     9694.31    10600.94    365.33 o 
   4  16   9     5054.73     5065.98    285.02 o 
   5  16   9        3.88       84.03    170.21 o 
   6  16   9     1279.17     1273.01    189.30 o 
   7  16   9     9404.25     9046.98    388.98 o 
   8  16   9       29.10      -88.01    150.63 o 
   9  16   9    10256.21     9744.28    441.90 o 
  10  16   9        0.90       65.99    202.28 o 
 -11  17   9      551.59      508.03    230.98 o 
 -10  17   9      712.19      532.18    235.72 o 
  -9  17   9      654.06      641.58    231.92 o 
  -8  17   9     1227.20     1572.61    205.12 o 
  -7  17   9       96.89       20.34    120.95 o 
  -6  17   9      796.60      899.53    188.26 o 
  -5  17   9     5401.36     6015.51    318.64 o 
  -4  17   9    14421.60    14235.09    743.28 o 
  -3  17   9     5091.42     5123.75    444.22 o 
  -2  17   9      653.00      622.67    166.32 o 
  -1  17   9     8926.21     9028.07    410.51 o 
   0  17   9     1032.03     1521.21    199.71 o 
   1  17   9     3888.77     4772.53    292.99 o 
   2  17   9      279.73      505.84    129.65 o 
   3  17   9    13716.72    14157.10    437.28 o 
   4  17   9      581.21      778.08    164.03 o 
   5  17   9    10126.92     9526.42    402.80 o 
   6  17   9       32.50       83.66    150.29 o 
   7  17   9     5339.19     4709.96    306.88 o 
   8  17   9      178.20       96.06    165.78 o 
   9  17   9      916.17     1133.51    232.49 o 
  10  17   9     1555.23     1376.11    318.53 o 
 -11  18   9     8050.52     7450.22    473.69 o 
 -10  18   9      149.92      287.21    207.31 o 
  -9  18   9    13906.85    14240.70    482.08 o 
  -8  18   9      129.60      936.62    183.56 o 
  -7  18   9     1330.17     1765.56    241.39 o 
  -6  18   9     3794.38     4162.73    301.96 o 
  -5  18   9      929.65     1436.30    199.92 o 
  -4  18   9     6750.02     7245.33    548.33 o 
  -3  18   9     5197.83     5348.17    453.87 o 
  -2  18   9     2939.33     3216.92    356.08 o 
  -1  18   9     8065.35     8211.04    398.88 o 
   0  18   9    24113.80    24395.82    764.93 o 
   1  18   9     1522.28     1805.42    345.22 o 
   2  18   9    26884.43    27813.09    975.03 o 
   3  18   9     7129.67     6628.82    488.48 o 
   4  18   9    13800.56    14188.78    465.94 o 
   5  18   9     2286.41     2372.24    332.34 o 
   6  18   9      402.78      129.21    157.67 o 
   7  18   9      897.06      769.43    216.61 o 
   8  18   9    10238.02     9832.72    432.76 o 
   9  18   9      113.46      150.54    182.01 o 
  10  18   9     6970.73     7345.71    444.09 o 
 -10  19   9     4055.73     4463.08    338.93 o 
  -9  19   9       10.23       52.45    154.89 o 
  -8  19   9      802.81     1106.03    240.64 o 
  -7  19   9     5483.85     5762.20    370.12 o 
  -6  19   9       13.12      178.66    208.03 o 
  -5  19   9    14198.06    14782.69    799.02 o 
  -4  19   9     5695.32     6307.68    536.01 o 
  -3  19   9     1548.70     1509.81    299.43 o 
  -2  19   9     1188.10     1339.43    213.01 o 
  -1  19   9     1287.19     1088.43    187.71 o 
   0  19   9     9447.65     9075.97    823.03 o 
   1  19   9    16660.50    16942.84    783.60 o 
   2  19   9     3765.64     4133.97    396.92 o 
   3  19   9     5930.93     6023.32    473.19 o 
   4  19   9    11023.83    11278.48    673.27 o 
   5  19   9     2925.04     2679.89    253.34 o 
   6  19   9     2497.28     2483.44    266.80 o 
   7  19   9     1601.72     1300.79    238.82 o 
   8  19   9      674.48     1011.84    241.96 o 
   9  19   9        0.89      143.67    219.20 o 
 -10  20   9     2182.50     1670.97    249.18 o 
  -9  20   9        0.47       42.96    181.59 o 
  -8  20   9     3915.41     3338.64    332.29 o 
  -7  20   9    12820.57    13085.00    524.97 o 
  -6  20   9      144.72      144.00    247.23 o 
  -5  20   9    26810.26    28168.29   1178.83 o 
  -4  20   9    16432.88    16202.56    832.13 o 
  -3  20   9      514.98      822.95    212.62 o 
  -2  20   9    12549.75    12500.67    528.38 o 
  -1  20   9     2848.35     2238.62    255.86 o 
   1  20   9    24172.25    25121.52    909.89 o 
   2  20   9      463.75      660.09    234.32 o 
   3  20   9    13246.84    13236.23    851.18 o 
   4  20   9     5322.13     5245.88    702.57 o 
   5  20   9     1301.81     1184.35    197.99 o 
   6  20   9     1784.98     1770.23    252.22 o 
   7  20   9    10532.42     9890.83    466.65 o 
   8  20   9      381.54      297.88    204.94 o 
   9  20   9    10402.38    10617.05    535.91 o 
 -10  21   9     1404.55     1067.71    378.05 o 
  -9  21   9      934.87      821.79    359.37 o 
  -8  21   9       25.99       59.56    176.44 o 
  -7  21   9     3253.09     4321.15    350.91 o 
  -6  21   9     2639.86     2755.26    448.68 o 
  -5  21   9     6152.39     7459.14    720.38 o 
  -4  21   9     9067.11     8928.49    611.45 o 
  -3  21   9      764.31     1017.69    221.38 o 
  -2  21   9     1013.87      996.24    202.58 o 
  -1  21   9     5403.40     5908.63    361.18 o 
   0  21   9      367.97      409.08    128.47 o 
   1  21   9      146.51      275.66    155.01 o 
   2  21   9     1297.54     1911.58    318.49 o 
   3  21   9     8054.99     8327.47    563.68 o 
   4  21   9     6884.78     6058.49    514.17 o 
   5  21   9    10719.28    10581.20    692.39 o 
   6  21   9       19.51      -77.45    150.02 o 
   7  21   9     4513.58     4406.51    361.87 o 
   8  21   9     2913.19     3111.68    473.69 o 
   9  21   9     1051.45     1514.69    286.09 o 
 -10  22   9      323.78     1106.33    300.18 o 
  -9  22   9    13706.94    12866.18    570.62 o 
  -8  22   9      757.87     1247.47    333.72 o 
  -7  22   9     6380.77     6020.15    662.94 o 
  -6  22   9     7789.27     7503.25    614.69 o 
  -5  22   9      149.26      536.03    268.02 o 
  -4  22   9     4842.41     5248.24    554.17 o 
  -3  22   9    10879.67    11178.59    542.80 o 
  -2  22   9      122.02       18.76    136.87 o 
  -1  22   9    17255.15    16300.76    627.07 o 
   0  22   9    24108.12    23641.87    777.04 o 
   1  22   9      332.51      590.26    133.58 o 
   2  22   9    40780.38    41820.09   1342.62 o 
   3  22   9     5682.48     5509.65    469.21 o 
   4  22   9     4974.13     5649.63    507.35 o 
   5  22   9     3247.76     3374.55    467.60 o 
   6  22   9      828.57      624.72    335.25 o 
   7  22   9     1654.65     1461.81    253.05 o 
   8  22   9    15944.34    17045.49    654.12 o 
   9  22   9        5.69     -175.22    209.52 o 
 -10  23   9     1837.16     1765.58    441.15 o 
  -9  23   9        3.65     -248.78    185.42 o 
  -8  23   9     1257.70     1151.06    419.54 o 
  -7  23   9      230.05      209.94    289.83 o 
  -6  23   9     3684.83     3758.79    535.65 o 
  -5  23   9    11998.24    11528.74    735.84 o 
  -4  23   9     6298.70     6124.26    559.13 o 
  -3  23   9    10351.21     9739.88    505.70 o 
  -2  23   9     2655.48     3333.13    338.36 o 
  -1  23   9     4950.79     5381.68    427.26 o 
   0  23   9       96.68      428.33    161.28 o 
   1  23   9      233.87      393.51    144.95 o 
   2  23   9     1372.69     1520.10    290.57 o 
   3  23   9    14135.18    12471.43    682.09 o 
   4  23   9     4220.95     4703.49    498.62 o 
   5  23   9     4057.79     2817.70    442.97 o 
   6  23   9      959.34     1443.25    393.21 o 
   7  23   9     2099.45     1803.16    267.90 o 
   8  23   9      313.67      457.87    234.81 o 
   9  23   9       66.57       86.91    232.31 o 
  -9  24   9       59.78       21.94    214.40 o 
  -8  24   9     7297.96     6310.64    715.42 o 
  -7  24   9    12445.85    12331.35    826.94 o 
  -6  24   9      713.74      677.73    316.29 o 
  -5  24   9    17234.27    16833.19    909.58 o 
  -4  24   9    28460.48    27139.47   1171.95 o 
  -3  24   9     6567.41     7291.84    447.93 o 
  -2  24   9    18047.12    17876.98    690.19 o 
  -1  24   9     1524.92     1433.26    237.76 o 
   0  24   9     3257.77     3233.59    320.68 o 
   1  24   9    11270.65    11461.78    546.72 o 
   2  24   9      450.32      373.58    212.92 o 
   3  24   9    14357.96    15520.66    752.94 o 
   4  24   9     2925.04     2834.89    415.18 o 
   5  24   9      247.82      780.41    305.54 o 
   6  24   9     1825.89     1981.41    424.01 o 
   7  24   9     3722.70     3522.43    555.88 o 
   8  24   9      895.66      958.15    260.67 o 
  -9  25   9      786.13      851.12    271.74 o 
  -8  25   9      526.75      614.47    371.78 o 
  -7  25   9     6691.95     6847.23   1010.04 o 
  -6  25   9     1528.60     1781.67    412.03 o 
  -5  25   9    11197.56    11635.34    755.21 o 
  -4  25   9     8838.74     8426.27    905.95 o 
  -3  25   9     2065.07     2566.02    334.29 o 
  -2  25   9     5479.01     5062.42    379.86 o 
  -1  25   9      786.41      703.48    196.49 o 
   0  25   9        1.60      308.46    157.54 o 
   1  25   9     3591.77     3421.67    437.92 o 
   2  25   9     1200.93      831.75    251.25 o 
   3  25   9    11592.72    11752.95    669.45 o 
   4  25   9     3006.17     2943.88    423.40 o 
   5  25   9     7788.66     7136.50    606.06 o 
   6  25   9     4941.27     4360.91    567.34 o 
   7  25   9      321.95      235.32    328.55 o 
   8  25   9      409.12      364.24    228.62 o 
  -9  26   9    15527.45    15007.37   1389.61 o 
  -8  26   9     1619.71     2612.26    562.38 o 
  -7  26   9     5443.13     6486.37    693.66 o 
  -6  26   9     8220.99     7620.34    709.51 o 
  -5  26   9     1916.12     1367.38    364.15 o 
  -4  26   9     3257.48     3967.70    516.29 o 
  -3  26   9     3584.76     3604.45    378.23 o 
  -2  26   9      752.80      630.77    207.36 o 
  -1  26   9     4574.58     4825.16    388.33 o 
   0  26   9    15094.44    15480.89    637.41 o 
   1  26   9        0.54      -66.69    186.54 o 
   2  26   9    25232.15    24391.64   1557.64 o 
   3  26   9     1954.68     1995.48    352.61 o 
   4  26   9    11388.03    10970.13    699.90 o 
   5  26   9     2327.43     2487.98    442.78 o 
   6  26   9       62.95      251.24    299.13 o 
   7  26   9      839.36     1004.79    391.34 o 
   8  26   9     6600.83     7704.85    805.97 o 
  -9  27   9      858.48     1076.71    559.58 o 
  -8  27   9     1130.22     2017.07    507.31 o 
  -7  27   9      225.93      736.58    569.09 o 
  -6  27   9     1981.47     2885.50    491.86 o 
  -5  27   9     3853.86     4309.22    608.89 o 
  -4  27   9     4466.62     4743.29    808.78 o 
  -3  27   9     8594.64     8698.50    532.62 o 
  -2  27   9    10790.65    11106.84    561.01 o 
  -1  27   9      474.42      806.35    218.89 o 
   0  27   9      692.84      909.94    209.18 o 
   1  27   9        6.85      120.58    217.83 o 
   2  27   9     1244.14     2024.45    526.71 o 
   3  27   9    11096.56    11392.25    686.08 o 
   4  27   9     5197.67     5287.27    551.80 o 
   5  27   9     5557.72     4944.41    568.99 o 
   6  27   9      278.67      433.24    322.88 o 
   7  27   9     8146.00     7002.85    736.08 o 
   8  27   9     1028.14     1116.56    523.93 o 
  -8  28   9     6678.43     5907.16   1011.51 o 
  -7  28   9     9377.49     8503.48    714.68 o 
  -6  28   9       22.00      279.23    280.68 o 
  -5  28   9    14448.03    13689.62    980.16 o 
  -4  28   9     8460.75     8180.10    644.75 o 
  -3  28   9     2012.28     3504.03    398.23 o 
  -2  28   9    17964.37    17277.48    722.18 o 
  -1  28   9     2401.61     2572.51    336.56 o 
   0  28   9     9347.64     8481.05    482.52 o 
   1  28   9     9643.81     9415.80    662.49 o 
   2  28   9      225.62      488.05    351.44 o 
   3  28   9    13729.42    13821.27    744.66 o 
   4  28   9     2932.62     2421.24    420.46 o 
   5  28   9      314.74      246.82    281.62 o 
   6  28   9     1436.46     1737.75    436.88 o 
   7  28   9     7418.14     7470.15    759.04 o 
  -8  29   9     1513.78     1618.91    611.11 o 
  -7  29   9     1986.24     2724.02    505.40 o 
  -6  29   9      261.02      551.85    306.52 o 
  -5  29   9     7868.75     8317.98    832.28 o 
  -4  29   9     5116.63     5164.07    595.94 o 
  -3  29   9     4095.97     4942.37    460.67 o 
  -2  29   9     4296.53     4375.14    424.06 o 
  -1  29   9       34.25      270.85    175.06 o 
   0  29   9      296.25      487.58    189.12 o 
   1  29   9     2747.13     3137.96    467.32 o 
   2  29   9      167.35      833.94    403.08 o 
   3  29   9     8311.28     8316.37    923.20 o 
   4  29   9     1836.34     2446.55    416.25 o 
   5  29   9     2569.69     3012.38    865.94 o 
   6  29   9     2834.40     2562.70    491.98 o 
   7  29   9      719.52      345.97    382.65 o 
  -7  30   9     5041.80     4940.68    640.30 o 
  -6  30   9     7148.34     8178.09    749.47 o 
  -5  30   9       13.50      353.65    360.02 o 
  -4  30   9     2286.98     2976.83    508.98 o 
  -3  30   9     2885.71     3056.69    388.66 o 
  -2  30   9        5.40      132.14    176.01 o 
  -1  30   9     3495.96     3866.06    401.36 o 
   0  30   9    26520.87    23369.04   1710.32 o 
   1  30   9        4.30      -62.74    195.66 o 
   2  30   9    26397.67    24750.69   1652.95 o 
   3  30   9     1216.05     1072.84    476.99 o 
   4  30   9     4338.13     4178.22    563.02 o 
   5  30   9     1941.31     2469.24    458.32 o 
   6  30   9      449.18      337.43    344.10 o 
   7  30   9      371.87      712.70    387.04 o 
  -7  31   9      443.10      893.56    472.89 o 
  -6  31   9     4924.57     5289.94    645.85 o 
  -5  31   9     2641.44     2810.73    480.16 o 
  -4  31   9     3676.49     4545.08    587.63 o 
  -3  31   9     6268.36     6288.67    584.99 o 
  -2  31   9     2246.90     2423.50    344.95 o 
  -1  31   9     3494.91     3372.33    382.84 o 
   0  31   9      368.55     1167.77    330.69 o 
   1  31   9      151.95      194.20    232.16 o 
   2  31   9     2423.21     3215.05    690.15 o 
   3  31   9     4887.12     4687.49    825.21 o 
   4  31   9     3380.46     3822.33    779.35 o 
   5  31   9     5587.87     4979.32    592.39 o 
   6  31   9      250.74      258.89    325.99 o 
  -7  32   9     6025.52     6704.27   1113.65 o 
  -6  32   9     1036.84     1199.32    733.31 o 
  -5  32   9     9534.07    10064.34    856.49 o 
  -4  32   9     6547.45     6226.83    679.00 o 
  -3  32   9      956.73     1502.07    305.83 o 
  -2  32   9    12517.43    12655.86    649.29 o 
  -1  32   9     1049.64     1111.26    267.45 o 
   0  32   9     5944.12     5924.11    642.84 o 
   1  32   9     3551.97     3434.73    514.00 o 
   2  32   9        6.80      574.46    286.79 o 
   3  32   9     8110.82     9189.62   1015.44 o 
   4  32   9     1506.39     1530.60    571.95 o 
   5  32   9     1569.18     1431.11    397.57 o 
   6  32   9     1151.39      897.45    415.99 o 
  -6  33   9      421.80     1220.13    390.70 o 
  -5  33   9     8248.10     9120.79    758.93 o 
  -4  33   9     2046.54     3068.67    867.03 o 
  -3  33   9      609.97     1385.05    423.72 o 
  -2  33   9     7608.89     7099.83    490.42 o 
  -1  33   9      183.12      247.84    258.96 o 
   0  33   9     2115.64     2023.81    407.13 o 
   1  33   9     2051.15     2269.41    443.92 o 
   2  33   9      212.12      605.54    288.15 o 
   3  33   9     9468.68    10427.97   1098.58 o 
   4  33   9     3872.57     4552.54    886.42 o 
   5  33   9     2984.81     2347.01    713.22 o 
  -6  34   9     1780.83     2637.12    678.84 o 
  -5  34   9       72.10      689.27    497.39 o 
  -4  34   9     1842.17     2169.22    459.54 o 
  -3  34   9      700.45      990.16    288.76 o 
  -2  34   9      425.37      478.00    235.92 o 
  -1  34   9     2056.75     3060.74    503.84 o 
   0  34   9     6935.76     6666.20    647.34 o 
   1  34   9       70.31      249.92    264.93 o 
   2  34   9    16084.48    15663.04   1075.48 o 
   3  34   9     1913.68     1936.45    579.68 o 
   4  34   9     2451.02     1766.94    623.81 o 
   5  34   9      769.22      591.48    513.02 o 
  -5  35   9     1208.40     1787.57    452.60 o 
  -4  35   9     3253.75     3755.95    567.76 o 
  -3  35   9     5887.79     6014.89    561.92 o 
  -2  35   9     1539.31     1728.14    329.97 o 
  -1  35   9     2206.95     1997.58    440.60 o 
   0  35   9     2040.26     2750.34    534.07 o 
   1  35   9       17.65      211.27    253.55 o 
   2  35   9     2476.68     2967.38    523.24 o 
   3  35   9     4154.23     3715.20    805.26 o 
   4  35   9       47.74      368.33    423.64 o 
  -4  36   9     4846.18     5119.59    775.17 o 
  -3  36   9     1324.39     2364.15    385.44 o 
  -2  36   9     7012.92     7599.89    590.14 o 
  -1  36   9      904.67     1622.17    633.62 o 
   0  36   9     2182.79     1967.54    716.29 o 
   1  36   9     5747.40     6811.45    752.47 o 
   2  36   9      154.46     1014.01    362.63 o 
   3  36   9     2959.13     2960.71    740.18 o 
  -3  37   9     2459.15     3596.14    512.31 o 
  -2  37   9     5633.84     6023.20    566.78 o 
  -1  37   9        4.93      468.28    356.25 o 
   0  37   9     2247.70     2116.94    456.49 o 
   1  37   9     4201.38     5143.78   1007.16 o 
   2  37   9      286.97      264.08    307.61 o 
  -2  38   9      446.55      951.76    374.24 o 
  -1  38   9      876.68     1546.42    406.85 o 
   0  38   9    15892.58    15135.24    948.38 o 
   1  38   9       42.04      899.14    430.52 o 
 -12   0  10      911.27     1558.36    679.61 o 
 -11   0  10    31426.59    31129.89    725.97 o 
 -10   0  10     2935.54     3163.55    254.39 o 
  -9   0  10    83365.66    82144.14   1437.95 o 
  -8   0  10     6720.03     7670.77    329.93 o 
  -7   0  10    84026.84    78803.29   1335.82 o 
  -6   0  10    35092.68    40371.91    867.80 o 
  -5   0  10    48054.91    45718.73    793.23 o 
  -4   0  10    41006.59    44093.35    972.01 o 
  -3   0  10      216.69       23.42     45.71 o 
  -2   0  10    41144.23    42216.96    874.55 o 
  -1   0  10     8574.65     7502.90    219.56 o 
   0   0  10     1124.74     1445.24    118.75 o 
   1   0  10       85.50       24.31     49.52 o 
   2   0  10    23334.95    23550.54    374.06 o 
   3   0  10    10749.56    11191.63    310.07 o 
   4   0  10     4461.26     4134.06    170.91 o 
   5   0  10     4997.65     4646.49    223.38 o 
   6   0  10    57190.85    58094.55    986.19 o 
   7   0  10     3588.60     2807.48    218.41 o 
   8   0  10    85756.38    85341.20   1401.39 o 
   9   0  10      395.73      107.64    167.19 o 
  10   0  10    38387.72    36435.66    959.35 o 
  11   0  10      194.34      148.80    247.94 o 
 -12   1  10     4351.86     4659.71    377.00 o 
 -11   1  10     3287.18     3702.30    235.69 o 
 -10   1  10     2866.07     3276.81    180.56 o 
  -9   1  10     6107.34     6666.49    227.56 o 
  -8   1  10     6816.68     7139.46    217.44 o 
  -7   1  10      852.48     1638.42    119.68 o 
  -6   1  10    38529.88    40239.37    556.85 o 
  -5   1  10     1636.28     2404.79    116.01 o 
  -4   1  10   126286.21   126451.05   1907.20 o 
  -3   1  10     3094.84     3765.20    120.11 o 
  -2   1  10    17117.84    16895.04    284.23 o 
  -1   1  10     1622.70     1747.98    101.63 o 
   0   1  10    11207.49    10591.26    208.39 o 
   1   1  10     8932.85     9312.35    154.39 o 
   2   1  10      221.14      185.93     42.78 o 
   3   1  10    78227.53    82645.02    812.42 o 
   4   1  10     9618.03     9438.31    176.39 o 
   5   1  10    23423.63    23333.45    327.46 o 
   6   1  10      550.23      421.02     93.10 o 
   7   1  10     3372.68     2924.47    157.03 o 
   8   1  10       42.41      437.22    116.55 o 
   9   1  10      547.91      659.75    128.11 o 
  10   1  10      165.61      362.79    142.04 o 
  11   1  10     3559.40     3441.18    260.45 o 
 -12   2  10     2112.99     1955.74    222.77 o 
 -11   2  10      425.15      819.31    174.57 o 
 -10   2  10       21.30     -196.91    107.19 o 
  -9   2  10      146.38      126.93    112.47 o 
  -8   2  10      930.01      936.61    118.09 o 
  -7   2  10    18233.28    18248.25    319.38 o 
  -6   2  10    21799.31    22186.90    408.49 o 
  -5   2  10    24328.64    24201.29    796.22 o 
  -4   2  10   161502.86   156054.22   2030.80 o 
  -3   2  10     6711.12     7599.29    251.00 o 
  -2   2  10    74959.59    67763.02    948.92 o 
  -1   2  10    30033.42    29229.65    644.05 o 
   0   2  10    19699.32    16833.88    345.68 o 
   1   2  10   114347.24   116797.31   1138.08 o 
   2   2  10    12926.27    11584.23    171.77 o 
   3   2  10   328977.34   350246.59   3081.88 o 
   4   2  10     9539.92     8876.49    180.44 o 
   5   2  10    68902.34    73399.55    926.65 o 
   6   2  10     3885.19     3355.99    158.02 o 
   7   2  10     1135.03     1349.82    127.83 o 
   8   2  10     1335.02     1348.60    135.70 o 
   9   2  10       38.73      197.97    130.57 o 
  10   2  10        1.94       35.52    133.63 o 
  11   2  10      396.60      487.04    185.22 o 
 -12   3  10     1988.93     2364.41    224.64 o 
 -11   3  10     1415.48     2017.26    213.24 o 
 -10   3  10      507.57      538.84    151.79 o 
  -9   3  10     4124.83     4562.38    187.87 o 
  -8   3  10     1001.76      938.82    115.69 o 
  -7   3  10     1345.36     2647.75    146.37 o 
  -6   3  10    37036.27    39635.38    593.00 o 
  -5   3  10     1003.90     1699.54    103.22 o 
  -4   3  10    57177.70    59053.14    767.56 o 
  -3   3  10       63.64       32.24     64.09 o 
  -2   3  10    83213.76    81916.41   1089.75 o 
  -1   3  10     5422.11     5816.75    232.31 o 
   0   3  10    11636.04    10203.74    178.65 o 
   1   3  10    27971.93    27088.78    300.60 o 
   2   3  10     9631.38    10311.49    168.68 o 
   3   3  10    83882.44    88365.95    926.92 o 
   4   3  10     2740.23     3012.51    111.11 o 
   5   3  10    27511.96    27876.17    460.58 o 
   6   3  10     5015.45     4277.94    160.45 o 
   7   3  10      873.07      920.88    116.20 o 
   8   3  10     2127.09     1920.21    163.45 o 
   9   3  10     1836.85     2018.11    174.46 o 
  10   3  10       85.50      562.23    150.32 o 
  11   3  10     3860.69     3482.94    229.25 o 
 -12   4  10     2650.07     2749.76    226.52 o 
 -11   4  10    23924.36    23484.54    528.73 o 
 -10   4  10        4.36      -42.60    148.02 o 
  -9   4  10    76404.28    75672.34   1056.57 o 
  -8   4  10     4063.86     3969.87    163.30 o 
  -7   4  10   115834.59   113486.22   1393.16 o 
  -6   4  10    48669.80    52260.34    809.62 o 
  -5   4  10     8706.92     8695.19    217.58 o 
  -4   4  10    38276.00    40764.95    489.37 o 
  -3   4  10      199.79      203.39     48.80 o 
  -2   4  10      571.57     1567.80     82.04 o 
  -1   4  10      369.85      213.95     46.65 o 
   0   4  10     1631.05     1804.29    106.58 o 
   1   4  10     1098.48     1044.99     64.38 o 
   2   4  10     3050.99     3496.33    114.58 o 
   3   4  10     7736.62     8363.35    195.45 o 
   4   4  10    26193.41    26362.22    308.80 o 
   5   4  10    13296.88    13187.03    382.92 o 
   6   4  10    58442.29    58849.07    673.53 o 
   7   4  10     1720.66     1308.13    113.58 o 
   8   4  10    72791.00    73479.15    958.67 o 
   9   4  10     1207.52     1049.85    153.12 o 
  10   4  10    36849.00    36901.87    607.94 o 
  11   4  10      248.45      186.05    153.97 o 
 -12   5  10     6352.87     7031.59    303.66 o 
 -11   5  10     1551.12     1977.65    194.12 o 
 -10   5  10        7.32      -12.81    139.55 o 
  -9   5  10    11209.79    12018.75    352.90 o 
  -8   5  10     4407.38     4419.84    213.18 o 
  -7   5  10     8111.69     9439.97    255.87 o 
  -6   5  10    29496.25    32825.82    545.71 o 
  -5   5  10     2617.43     2531.78    157.76 o 
  -4   5  10    90700.58    94234.23   1085.20 o 
  -3   5  10      728.55     1483.81     76.60 o 
  -2   5  10    16102.26    16004.01    255.39 o 
  -1   5  10     2669.16     3432.43    121.23 o 
   0   5  10    11631.77    12026.69    191.75 o 
   1   5  10    16230.47    16466.77    255.14 o 
   2   5  10     3703.45     3534.53    110.45 o 
   3   5  10    60591.16    62704.25    667.46 o 
   4   5  10     6237.45     6725.70    161.05 o 
   5   5  10    26954.27    26696.96    370.90 o 
   6   5  10        3.65      258.89     97.34 o 
   7   5  10    11374.29    10739.54    275.69 o 
   8   5  10     2760.11     3229.62    228.12 o 
   9   5  10      714.11      780.52    147.41 o 
  10   5  10      386.61      534.47    149.03 o 
  11   5  10     3764.39     3650.55    235.07 o 
 -12   6  10     2296.27     2353.83    217.89 o 
 -11   6  10      100.50      343.41    148.15 o 
 -10   6  10      262.62      233.28    139.15 o 
  -9   6  10      163.52      387.86    139.51 o 
  -8   6  10     1159.88     1123.09    147.84 o 
  -7   6  10    12786.92    13438.28    313.96 o 
  -6   6  10    22468.78    22155.27    520.99 o 
  -5   6  10     2906.85     3124.30    161.40 o 
  -4   6  10    93268.54    89086.05   1152.92 o 
  -3   6  10    18281.24    19471.52    269.64 o 
  -2   6  10    86245.74    76345.41    818.86 o 
  -1   6  10    42869.07    45315.08    507.93 o 
   0   6  10    52321.34    47700.02    604.85 o 
   1   6  10    95388.46   100523.57   1030.67 o 
   2   6  10    15423.16    13873.83    212.85 o 
   3   6  10   224386.25   243850.83   2691.88 o 
   4   6  10    14466.46    13368.11    276.83 o 
   5   6  10    32816.31    33742.85    530.33 o 
   6   6  10     5041.32     4461.74    180.20 o 
   7   6  10     6113.83     6725.17    213.69 o 
   8   6  10       94.15      334.32    123.13 o 
   9   6  10      245.62      206.92    128.20 o 
  10   6  10      270.91      561.80    148.60 o 
  11   6  10        5.82      305.90    157.23 o 
 -12   7  10     2022.40     2156.49    298.19 o 
 -11   7  10     4646.41     5067.01    257.95 o 
 -10   7  10      743.36      649.02    153.27 o 
  -9   7  10     1419.32     2011.45    190.64 o 
  -8   7  10     2263.35     2573.03    185.09 o 
  -7   7  10     1068.49     2289.22    189.48 o 
  -6   7  10     5953.76     6354.76   1005.84 o 
  -5   7  10     3369.05     4077.87    171.59 o 
  -4   7  10    54865.12    55016.71    822.25 o 
  -3   7  10     4097.25     5001.40    261.35 o 
  -2   7  10    48619.94    47804.40    587.19 o 
  -1   7  10    15647.33    15446.38    241.81 o 
   0   7  10    55847.52    57184.80    836.06 o 
   1   7  10    27917.79    28951.11    317.78 o 
   2   7  10    11479.31    10358.89    254.85 o 
   3   7  10    51086.95    55428.82    624.67 o 
   4   7  10     9834.70     8815.96    204.32 o 
   5   7  10    14703.87    15127.34    317.97 o 
   6   7  10     1654.46     1549.43    128.81 o 
   7   7  10      432.92      435.67    107.20 o 
   8   7  10      938.09     1122.97    140.48 o 
   9   7  10     2083.33     2133.23    176.33 o 
  10   7  10      305.06      903.54    154.14 o 
  11   7  10     5938.42     5927.96    273.22 o 
 -12   8  10     3155.08     3694.36    263.11 o 
 -11   8  10    29711.70    29830.47    551.11 o 
 -10   8  10      111.96      -39.09    121.48 o 
  -9   8  10    44691.53    44737.55    661.47 o 
  -8   8  10      306.93      606.38    131.43 o 
  -7   8  10    31943.49    31643.92    610.85 o 
  -6   8  10    15258.97    17300.94    516.08 o 
  -5   8  10    22921.03    23098.97    408.30 o 
  -4   8  10    39256.33    40644.37    592.99 o 
  -3   8  10     2979.88     3431.33    133.74 o 
  -2   8  10     6406.68     6609.66    163.38 o 
  -1   8  10      827.70      781.83     65.16 o 
   0   8  10    26413.22    31482.64    417.78 o 
   1   8  10       90.01      191.38     38.69 o 
   2   8  10     3544.04     4229.83    117.58 o 
   3   8  10     9161.27     8970.70    187.36 o 
   4   8  10    14253.85    15174.34    272.70 o 
   5   8  10     7353.47     7286.39    206.68 o 
   6   8  10    46360.72    46237.07    610.98 o 
   7   8  10     1194.48      888.16    119.08 o 
   8   8  10    42833.05    42749.18    613.82 o 
   9   8  10      261.81      315.60    130.05 o 
  10   8  10    29129.62    28805.87    564.35 o 
 -12   9  10     8776.63     9098.67    325.95 o 
 -11   9  10     1894.68     2414.71    199.62 o 
 -10   9  10       82.73     -125.59    122.14 o 
  -9   9  10     4999.08     6466.82    258.29 o 
  -8   9  10     3235.75     3739.11    191.55 o 
  -7   9  10     5046.72     4895.34    203.84 o 
  -6   9  10    44933.19    45133.25    637.00 o 
  -5   9  10     2690.96     2868.88    153.84 o 
  -4   9  10    54199.16    55688.11    681.52 o 
  -3   9  10     2192.91     2367.38    119.36 o 
  -2   9  10    17503.23    18375.41    304.88 o 
  -1   9  10     1587.48     2209.88    114.12 o 
   0   9  10      940.39     1681.46     92.97 o 
   1   9  10    15769.32    17969.39    255.73 o 
   2   9  10        3.70      111.03     52.18 o 
   3   9  10    35111.59    35162.34    442.64 o 
   4   9  10      201.69      300.72     71.81 o 
   5   9  10    35430.92    34961.04    478.88 o 
   6   9  10      290.18      385.51     99.74 o 
   7   9  10     6807.35     5635.80    201.66 o 
   8   9  10     2698.73     2691.66    169.26 o 
   9   9  10     1635.18     1405.31    157.08 o 
  10   9  10      177.18      266.63    142.30 o 
 -11  10  10      222.13      261.01    147.73 o 
 -10  10  10       19.00      -31.57    130.42 o 
  -9  10  10        1.67       82.20    122.10 o 
  -8  10  10     1032.88     1329.25    140.77 o 
  -7  10  10      225.50      448.13    115.22 o 
  -6  10  10     4915.62     5710.04    268.83 o 
  -5  10  10    14821.97    15420.95    271.29 o 
  -4  10  10    89571.09    86513.77   1119.50 o 
  -3  10  10     1175.03     1734.25     84.47 o 
  -2  10  10    57373.46    52897.57    837.08 o 
  -1  10  10    47107.56    47397.39    699.72 o 
   0  10  10    49182.25    43078.38   1313.92 o 
   1  10  10   219933.63   239682.73   3060.72 o 
   2  10  10     6573.53     5915.86    248.85 o 
   3  10  10   167656.72   177490.69   2575.98 o 
   4  10  10     1921.00     1624.67     99.21 o 
   5  10  10    36660.88    40131.74    525.24 o 
   6  10  10     1463.45     1302.89    117.90 o 
   7  10  10      207.93       60.91     99.58 o 
   8  10  10       23.18      217.90    113.67 o 
   9  10  10      122.80      224.81    132.89 o 
  10  10  10       79.36      187.75    142.25 o 
 -11  11  10     1902.92     1706.85    229.83 o 
 -10  11  10     6027.30     5599.81    305.95 o 
  -9  11  10      163.63      405.15    123.65 o 
  -8  11  10        1.39     -165.20     96.14 o 
  -7  11  10       43.52      460.28    113.01 o 
  -6  11  10     3684.94     4378.53    163.55 o 
  -5  11  10     6124.21     6614.60    206.18 o 
  -4  11  10    53257.07    54829.57    678.71 o 
  -3  11  10     9864.34    10518.55    247.56 o 
  -2  11  10    76505.97    74297.20   1354.12 o 
  -1  11  10    19666.07    18463.97    521.40 o 
   0  11  10    66338.00    64375.83   1416.03 o 
   1  11  10    85165.64    89531.88   1366.58 o 
   2  11  10     7595.08     7149.24    233.32 o 
   3  11  10    36813.07    39588.09    779.37 o 
   4  11  10     4090.93     3606.31    126.58 o 
   5  11  10     4457.11     4550.32    175.17 o 
   6  11  10      485.80      360.29     94.50 o 
   7  11  10     1555.14     1464.72    134.01 o 
   8  11  10      532.88      754.36    125.96 o 
   9  11  10     2043.80     2153.08    294.22 o 
  10  11  10      148.59      845.95    186.31 o 
 -11  12  10    20865.58    20344.23    609.35 o 
 -10  12  10      720.28      899.90    197.25 o 
  -9  12  10    53663.09    52396.66    919.66 o 
  -8  12  10     2712.33     3108.87    214.21 o 
  -7  12  10    32992.21    32747.27    618.08 o 
  -6  12  10    12302.67    13095.12    300.09 o 
  -5  12  10    18521.88    18295.63    338.64 o 
  -4  12  10    23693.23    25849.80    615.33 o 
  -3  12  10     5157.51     5684.01    180.08 o 
  -2  12  10    22629.89    24451.71    604.18 o 
  -1  12  10     3357.29     3053.57    242.38 o 
   0  12  10       57.94      270.93     70.32 o 
   1  12  10     3666.50     3765.25    178.28 o 
   2  12  10     4391.02     4717.78    264.67 o 
   3  12  10     6850.77     7311.56    227.68 o 
   4  12  10    20523.79    19792.17    533.07 o 
   5  12  10     2685.89     2779.55    181.07 o 
   6  12  10    37555.88    37256.45    597.06 o 
   7  12  10      919.32      986.33    116.53 o 
   8  12  10    49553.01    47782.46    793.55 o 
   9  12  10       58.19      -44.39    151.49 o 
  10  12  10    30417.18    29725.41    655.03 o 
 -11  13  10      680.42      593.76    285.26 o 
 -10  13  10     1780.60     2029.30    235.47 o 
  -9  13  10     5325.34     6643.26    309.71 o 
  -8  13  10    15535.70    15533.10    406.54 o 
  -7  13  10     5580.36     6445.62    224.29 o 
  -6  13  10    42697.56    41421.42    630.62 o 
  -5  13  10     7018.18     6707.35    236.87 o 
  -4  13  10    55684.45    55737.58    856.28 o 
  -3  13  10     1388.82     1636.35    142.98 o 
  -2  13  10    12071.76    12257.96    289.82 o 
  -1  13  10      949.27      506.60    154.70 o 
   0  13  10       24.93      210.31     99.01 o 
   1  13  10     5965.36     6721.00    201.13 o 
   2  13  10     1531.52     1634.23    112.64 o 
   3  13  10    35210.80    35009.10    803.43 o 
   4  13  10      246.40      412.94     86.60 o 
   5  13  10    22515.69    21971.95    461.76 o 
   6  13  10       25.90      247.84    113.38 o 
   7  13  10    14009.87    13230.56    381.42 o 
   8  13  10       72.51      189.35    131.23 o 
   9  13  10       26.03      -57.26    132.42 o 
  10  13  10       10.76       69.23    159.92 o 
 -11  14  10        1.23      -84.74    275.22 o 
 -10  14  10      428.41      248.22    211.84 o 
  -9  14  10      927.35      894.05    172.86 o 
  -8  14  10     4468.20     4714.72    230.79 o 
  -7  14  10     1993.75     2257.67    164.03 o 
  -6  14  10     8520.33     8793.56    327.32 o 
  -5  14  10     1093.17     1474.23    163.52 o 
  -4  14  10    56700.74    56292.25   1020.50 o 
  -3  14  10     1726.65     2050.51    181.64 o 
  -2  14  10    47178.80    44726.51    906.58 o 
  -1  14  10    46658.41    48471.23   2036.71 o 
   0  14  10    36854.77    33137.70   1138.59 o 
   1  14  10    92315.17    96925.38   1475.79 o 
   2  14  10     1687.82     1770.96    164.01 o 
   3  14  10    44764.79    47499.09   1017.24 o 
   4  14  10     1426.00     1288.83    243.42 o 
   5  14  10    32980.82    33859.20   1018.51 o 
   6  14  10     3538.29     3107.94    187.27 o 
   7  14  10     2958.76     3408.74    214.77 o 
   8  14  10      132.45      116.10    128.53 o 
   9  14  10     1421.97     1232.69    171.60 o 
  10  14  10      178.71      301.33    166.70 o 
 -11  15  10     3388.66     2955.13    333.81 o 
 -10  15  10     1895.93     1709.51    238.34 o 
  -9  15  10      254.65      392.72    131.04 o 
  -8  15  10       54.77      269.14    106.15 o 
  -7  15  10       68.88      248.34    136.67 o 
  -6  15  10      144.89      410.60    131.71 o 
  -5  15  10      179.64      890.61    138.94 o 
  -4  15  10    23561.46    22886.94    514.97 o 
  -3  15  10     1535.38     1848.10    184.11 o 
  -2  15  10    60304.21    59000.63   1469.47 o 
   0  15  10    64131.93    62739.65   1898.32 o 
   1  15  10    48573.14    50723.86    840.97 o 
   2  15  10    12816.43    12708.54    389.73 o 
   3  15  10     7782.69     7728.79    320.52 o 
   4  15  10      154.81      253.94    132.89 o 
   5  15  10      152.86      534.12    169.02 o 
   6  15  10     6554.62     6240.34    270.11 o 
   7  15  10      216.80      342.20    131.05 o 
   8  15  10     1009.88      915.46    146.02 o 
   9  15  10     3363.38     3367.66    263.01 o 
  10  15  10       99.17      401.00    224.42 o 
 -11  16  10    14489.20    14342.67    609.27 o 
 -10  16  10      532.49      572.83    190.09 o 
  -9  16  10    34626.06    33631.61    804.18 o 
  -8  16  10     2847.55     3502.73    275.56 o 
  -7  16  10    21923.33    21467.18    559.75 o 
  -6  16  10     3491.46     4097.65    242.52 o 
  -5  16  10    20608.95    20515.76    503.25 o 
  -4  16  10    12483.91    13258.38    447.71 o 
  -3  16  10     3269.63     2815.48    362.26 o 
  -2  16  10    12234.68    14550.22    553.68 o 
  -1  16  10       52.95      159.43    142.32 o 
   0  16  10      695.91     1313.68    178.45 o 
   1  16  10     3036.92     3171.79    207.98 o 
   2  16  10    14214.63    15622.10    439.02 o 
   3  16  10     4812.23     4944.16    260.80 o 
   4  16  10    25135.94    24795.56    661.60 o 
   5  16  10     2963.73     3261.06    270.63 o 
   6  16  10    30085.91    30376.79    735.32 o 
   7  16  10     1088.35     1207.33    200.17 o 
   8  16  10    27749.22    27922.75    752.22 o 
   9  16  10       34.85     -116.29    168.29 o 
  10  16  10    18252.31    17762.13    708.59 o 
 -11  17  10      111.10      499.08    319.12 o 
 -10  17  10       99.49      100.89    196.39 o 
  -9  17  10     3125.48     3850.73    300.55 o 
  -8  17  10     9063.89     8565.37    360.30 o 
  -7  17  10     3998.40     4823.98    272.03 o 
  -6  17  10    19721.40    19666.93    789.68 o 
  -5  17  10     8049.97     7877.44    362.28 o 
  -4  17  10    31939.91    31025.10   1207.88 o 
  -3  17  10      244.86      295.67    222.54 o 
  -2  17  10    16175.15    17414.22    627.35 o 
  -1  17  10      246.28       63.91    100.94 o 
   1  17  10     2053.52     2339.91    194.33 o 
   2  17  10       22.65     -136.15    196.64 o 
   3  17  10    22518.13    21532.04    582.91 o 
   4  17  10      884.19      963.15    170.02 o 
   5  17  10    29412.12    27956.42    755.64 o 
   6  17  10      683.74     1024.48    199.24 o 
   7  17  10     7222.81     6958.09    353.27 o 
   8  17  10        5.61      104.60    171.86 o 
   9  17  10      176.28      193.64    190.35 o 
  10  17  10       59.33       22.91    241.00 o 
 -10  18  10      988.71      931.20    211.87 o 
  -9  18  10     1151.97     1341.28    218.52 o 
  -8  18  10     6767.05     6651.40    376.45 o 
  -7  18  10       48.57       80.71    156.98 o 
  -6  18  10     8417.06     8146.82    393.77 o 
  -5  18  10     1026.01     1411.10    303.97 o 
  -4  18  10    28759.52    26492.77   1096.48 o 
  -3  18  10     1037.84     1202.95    361.97 o 
  -2  18  10    39210.16    39028.86   1092.28 o 
   0  18  10    17250.94    16282.68    999.28 o 
   1  18  10    59439.35    62043.59   1516.01 o 
   2  18  10      308.06      549.04    222.73 o 
   3  18  10    37259.83    37462.34   1247.14 o 
   4  18  10       21.46      -66.77    125.77 o 
   5  18  10    27073.10    27703.19    921.49 o 
   6  18  10     2240.64     1802.55    243.87 o 
   7  18  10    14075.48    14567.95    565.51 o 
   8  18  10     1553.95     1592.53    240.39 o 
   9  18  10     1632.90     1161.73    237.71 o 
 -10  19  10     1608.92     1606.19    239.89 o 
  -9  19  10       20.38       93.98    155.91 o 
  -8  19  10      147.87      136.40    175.56 o 
  -7  19  10       69.94      339.00    169.30 o 
  -6  19  10        3.87       93.66    138.70 o 
  -5  19  10     1650.34     2736.93    459.45 o 
  -4  19  10    19644.04    19297.88    920.64 o 
  -3  19  10     7137.87     7551.08    559.11 o 
  -2  19  10    48378.85    47891.98   1286.66 o 
  -1  19  10    22994.06     7100.62    645.52 o 
   1  19  10    34410.99    28155.36   2081.88 o 
   2  19  10     6897.99     6394.44    477.63 o 
   3  19  10    11574.49    10986.21    637.03 o 
   4  19  10        8.46     -250.81    315.22 o 
   5  19  10       86.92       44.57    158.49 o 
   6  19  10     4320.68     3617.95    310.46 o 
   7  19  10     4257.79     4084.73    343.35 o 
   8  19  10      911.25      932.76    243.90 o 
   9  19  10      913.87      816.81    261.75 o 
 -10  20  10        0.13     -139.30    169.75 o 
  -9  20  10    24062.24    23233.40    874.52 o 
  -8  20  10     2253.69     2013.88    284.81 o 
  -7  20  10    28732.39    27873.20    823.38 o 
  -6  20  10     1759.68     2379.41    442.22 o 
  -5  20  10    19550.49    19003.53    931.22 o 
  -4  20  10    13163.26    12755.31    730.20 o 
  -3  20  10     2830.96     3074.86    401.95 o 
  -2  20  10     5323.69     6472.96    392.53 o 
  -1  20  10      638.14      918.37    228.73 o 
   0  20  10     1721.83     2892.22    425.00 o 
   1  20  10      470.88      457.33    120.48 o 
   2  20  10    10055.70     9809.90    577.74 o 
   3  20  10     1913.85     1904.79    336.60 o 
   4  20  10    17104.83    16522.12    812.16 o 
   5  20  10      221.58      585.54    171.29 o 
   6  20  10    22906.16    21708.21    678.88 o 
   7  20  10      925.03     1152.18    264.53 o 
   8  20  10    22530.55    21987.56    746.16 o 
   9  20  10      901.82      752.09    260.63 o 
 -10  21  10      194.72      338.71    245.12 o 
  -9  21  10     2668.69     3179.52    347.87 o 
  -8  21  10    14677.81    13302.57    562.96 o 
  -7  21  10    14601.16    15266.53    577.43 o 
  -6  21  10    40020.10    37188.46   1469.43 o 
  -5  21  10     7320.70     7573.29    786.17 o 
  -4  21  10    21777.68    21153.92    985.28 o 
  -3  21  10      259.29      307.64    177.23 o 
  -2  21  10     6031.06     6441.70    399.56 o 
  -1  21  10       54.34      111.20    130.99 o 
   0  21  10     1389.99     1075.48    413.73 o 
   1  21  10     6230.41     6624.07    394.02 o 
   2  21  10     8627.81     7656.96    523.62 o 
   3  21  10    11911.68    11327.18   1256.35 o 
   4  21  10    13270.36    12814.71    720.35 o 
   5  21  10    22253.43    19834.05    947.59 o 
   6  21  10      284.02      292.66    173.34 o 
   7  21  10     9146.09     8847.54    456.60 o 
   8  21  10      396.81      248.92    214.73 o 
   9  21  10      229.17      224.19    255.60 o 
 -10  22  10     3917.41     4290.34   1164.96 o 
  -9  22  10     1490.00     1155.62    262.77 o 
  -8  22  10     7808.00     7676.11    442.03 o 
  -7  22  10      331.60      775.58    343.06 o 
  -6  22  10     8667.10     9951.94    723.15 o 
  -5  22  10     1526.70     1762.32    386.79 o 
  -4  22  10    19033.72    19492.55    948.74 o 
  -3  22  10      996.75     1126.12    247.87 o 
  -2  22  10    32268.94    31297.77    974.30 o 
  -1  22  10    23402.31    22560.27    776.25 o 
   0  22  10     9437.00    10876.95    487.92 o 
   1  22  10    56149.90    56304.00   1863.08 o 
   2  22  10      833.55     1469.11    305.06 o 
   3  22  10    15278.30    14046.34    733.53 o 
   4  22  10     1978.21     1684.33    466.19 o 
   5  22  10    21448.45    19729.55   1107.95 o 
   6  22  10      427.04      333.43    183.73 o 
   7  22  10     5943.49     6173.67    405.84 o 
   8  22  10      421.53      433.59    228.02 o 
   9  22  10     2571.33     2659.73    351.11 o 
  -9  23  10       48.11      121.74    226.02 o 
  -8  23  10      149.82      375.66    196.48 o 
  -7  23  10     3459.94     3599.76    532.55 o 
  -6  23  10       38.61      367.25    275.61 o 
  -5  23  10       35.49      623.75    287.20 o 
  -4  23  10     7443.15     6532.61    546.12 o 
  -3  23  10     4382.77     4834.13    426.47 o 
  -2  23  10    45590.21    44669.96   1266.88 o 
  -1  23  10    25174.88    23835.11    810.71 o 
   0  23  10    35117.87    34161.68   1015.96 o 
   1  23  10    12279.30    12319.84    693.08 o 
   2  23  10    13826.75    11596.37    631.51 o 
   3  23  10     1298.77     1674.50    336.05 o 
   4  23  10        4.18       43.43    231.27 o 
   5  23  10      778.94      951.07    324.95 o 
   6  23  10     4525.95     4322.56    594.99 o 
   7  23  10     1012.92      792.70    256.68 o 
   8  23  10     4775.01     4110.16    388.48 o 
  -9  24  10    12063.01    11913.03    571.39 o 
  -8  24  10     2347.83     1909.27    483.50 o 
  -7  24  10     6528.46     7201.32    941.57 o 
  -6  24  10       59.39      410.83    289.79 o 
  -5  24  10    10735.12    11055.04    747.27 o 
  -4  24  10      313.72      785.56    290.27 o 
  -3  24  10     4381.32     4701.42    418.24 o 
  -2  24  10     4784.07     7090.67    439.30 o 
  -1  24  10      327.29      223.77    158.36 o 
   0  24  10     6070.92     7218.85    410.32 o 
   1  24  10       15.48        8.08    169.68 o 
   2  24  10    12912.32    13656.78   1149.43 o 
   3  24  10      187.69      501.34    274.97 o 
   4  24  10    26651.44    26627.43   1088.63 o 
   5  24  10        2.71      627.09    346.16 o 
   6  24  10    10013.67     9229.34    725.22 o 
   7  24  10      931.48     1067.17    322.23 o 
   8  24  10    12512.93    11664.43    560.49 o 
  -9  25  10     1056.81     1065.13    265.65 o 
  -8  25  10    12859.73    11279.93    861.84 o 
  -7  25  10    17434.24    16792.40    990.91 o 
  -6  25  10    17105.73    16101.74    926.25 o 
  -5  25  10     5670.13     5428.41    602.44 o 
  -4  25  10     3757.43     4774.16    551.37 o 
  -3  25  10       10.67      162.54    178.32 o 
  -2  25  10    13425.13    14139.44    625.60 o 
  -1  25  10        1.20      188.13    155.02 o 
   0  25  10        8.51        4.19    142.59 o 
   1  25  10     1959.01     2403.08    566.15 o 
   2  25  10     3697.11     3955.60    699.05 o 
   3  25  10     9240.62     9304.50    623.70 o 
   4  25  10     4928.21     4882.43    524.56 o 
   5  25  10    10429.59    10438.04    722.86 o 
   6  25  10     3921.16     4399.57    559.33 o 
   7  25  10     8528.70     7256.40    743.51 o 
   8  25  10     3059.47     2505.98    338.47 o 
  -9  26  10      916.52      861.51    497.08 o 
  -8  26  10     5283.53     6849.62    768.27 o 
  -7  26  10      136.23      253.06    292.89 o 
  -6  26  10    10010.88     9838.09    743.07 o 
  -5  26  10     2779.46     2776.32    469.30 o 
  -4  26  10     1991.07     1837.31    389.20 o 
  -3  26  10     1458.59     1589.32    287.01 o 
  -2  26  10    22335.95    22069.46   1268.12 o 
  -1  26  10    28160.87    26379.24   1041.65 o 
   0  26  10     2204.79     2587.05    306.88 o 
   1  26  10    15274.02    14974.80    822.62 o 
   2  26  10     1404.99     1027.69    406.09 o 
   3  26  10    20618.29    21014.68   1679.95 o 
   4  26  10      977.59      862.07    325.81 o 
   5  26  10     8367.89     8212.24    670.75 o 
   6  26  10       16.31      223.04    303.65 o 
   7  26  10     9192.68     9213.71    763.89 o 
   8  26  10      325.87      276.45    232.61 o 
  -8  27  10      446.07     1088.56    460.71 o 
  -7  27  10     1171.88     1950.58    448.23 o 
  -6  27  10     1688.21     2177.60    455.39 o 
  -5  27  10      554.02     1206.35    365.22 o 
  -4  27  10      711.62      494.38    288.12 o 
  -3  27  10     5726.52     6297.38    515.83 o 
  -2  27  10    42939.90    40292.55   1485.73 o 
  -1  27  10    19526.33    19901.10    761.60 o 
   0  27  10    15124.25    14879.33    631.90 o 
   1  27  10    16105.28    16854.61    885.04 o 
   2  27  10    13578.32    14176.11   1149.98 o 
   3  27  10     3738.78     4613.08    784.37 o 
   4  27  10      161.24      152.20    271.32 o 
   5  27  10     1191.04     1023.18    562.61 o 
   6  27  10     1233.43     1266.81    602.99 o 
   7  27  10     4125.32     3575.42    580.20 o 
  -8  28  10      561.82      768.31    526.97 o 
  -7  28  10     8945.03     9386.24   1088.67 o 
  -6  28  10       65.26      457.79    503.20 o 
  -5  28  10     9792.15    12201.03    816.37 o 
  -4  28  10      433.57      479.54    292.09 o 
  -3  28  10    15748.60    15432.65    704.20 o 
  -2  28  10     3137.98     4091.04    409.29 o 
  -1  28  10     6374.61     5619.81    445.37 o 
   0  28  10     2310.89     2878.85    451.04 o 
   1  28  10       77.51      253.35    239.85 o 
   2  28  10    24371.51    24006.20   1711.92 o 
   3  28  10       22.84      251.24    339.60 o 
   4  28  10    24558.40    23628.58   1050.74 o 
   5  28  10      460.73      944.94    615.64 o 
   6  28  10     9744.13     8953.30    742.55 o 
   7  28  10      210.51      299.03    369.07 o 
  -8  29  10     8716.48     7711.45    831.84 o 
  -7  29  10     8730.29     9629.42   1368.64 o 
  -6  29  10     9925.84     8616.68    719.06 o 
  -5  29  10    12024.15    11602.29    795.40 o 
  -4  29  10     3032.18     4248.44    556.76 o 
  -3  29  10      543.17      793.81    242.30 o 
  -2  29  10     1902.26     2188.12    322.27 o 
  -1  29  10      126.21      205.59    185.06 o 
   0  29  10     1834.68     1811.62    366.96 o 
   1  29  10      273.34      320.60    259.28 o 
   2  29  10      254.66       71.28    209.76 o 
   3  29  10     5385.37     4622.61    811.45 o 
   4  29  10     6422.35     6871.22   1019.40 o 
   5  29  10     5095.89     4232.19    543.81 o 
   6  29  10     2923.68     3927.05    578.67 o 
   7  29  10     6350.85     6502.17    732.44 o 
  -7  30  10      250.04      944.85    836.86 o 
  -6  30  10     6788.94     6935.52    734.77 o 
  -5  30  10     2468.94     2604.81    478.40 o 
  -4  30  10     1482.53     1652.28    391.34 o 
  -3  30  10     1148.27     1645.86    301.29 o 
  -2  30  10     4202.49     4409.79    441.62 o 
  -1  30  10    12753.84    11484.94    585.67 o 
   0  30  10      875.34     2246.35    409.38 o 
   1  30  10     5523.18     5612.19    620.34 o 
   2  30  10      563.23      899.70    337.09 o 
   3  30  10     3220.61     3478.35    735.31 o 
   4  30  10      410.52      535.93    414.47 o 
   5  30  10     3071.33     3120.18    648.04 o 
   6  30  10      337.56      321.78    360.61 o 
  -7  31  10      154.48      570.17    859.88 o 
  -6  31  10       50.30      740.38    480.30 o 
  -5  31  10      567.61     1015.58    360.49 o 
  -4  31  10      985.42     1258.21    413.45 o 
  -3  31  10     8371.73     7676.50    516.80 o 
  -2  31  10    10000.93    10068.04    575.67 o 
  -1  31  10    16710.24    14538.72    680.07 o 
   0  31  10    16207.54    14261.01    847.13 o 
   1  31  10     3594.42     4495.38    569.71 o 
   2  31  10     9106.28     9784.06    722.65 o 
   3  31  10      476.62      997.25    481.96 o 
   4  31  10       22.03      517.58    415.36 o 
   5  31  10     2951.80     2250.99    667.13 o 
   6  31  10      183.34      714.29    390.77 o 
  -6  32  10       32.78       19.32    350.35 o 
  -5  32  10     7209.02     8713.67   1328.77 o 
  -4  32  10     1776.58     2001.74    443.36 o 
  -3  32  10    14206.02    14751.97    728.23 o 
  -2  32  10     1205.12     1522.68    303.68 o 
  -1  32  10     4026.50     4926.59    590.32 o 
   0  32  10     9976.45     9042.66    925.02 o 
   1  32  10      322.39      206.59    246.17 o 
   2  32  10    20896.43    19724.68   1055.22 o 
   3  32  10       13.69      340.71    398.85 o 
   4  32  10    17007.96    15955.65   1397.78 o 
   5  32  10      151.04      711.88    476.63 o 
  -6  33  10     5549.09     5731.30    710.94 o 
  -5  33  10     4880.87     5882.06    686.32 o 
  -4  33  10     1900.48     2672.83    587.56 o 
  -3  33  10      577.56      710.28    270.28 o 
  -2  33  10      165.44      375.78    216.86 o 
  -1  33  10      362.03      650.08    328.53 o 
   0  33  10       92.83      199.06    273.53 o 
   1  33  10       95.03      196.50    260.05 o 
   2  33  10      370.84      438.88    287.12 o 
   3  33  10     1187.77     1135.57    494.41 o 
   4  33  10     4070.51     3950.06    831.81 o 
   5  33  10     3337.53     4096.33    903.39 o 
  -5  34  10     4256.43     4184.70    605.94 o 
  -4  34  10      784.41     1316.94    388.20 o 
  -3  34  10     2833.25     2999.14    422.87 o 
  -2  34  10     1015.05     1548.61    312.87 o 
  -1  34  10     6800.63     7084.99    747.73 o 
   0  34  10        4.00      705.15    315.95 o 
   1  34  10     1119.05     1235.03    377.54 o 
   2  34  10      689.67      834.72    343.66 o 
   3  34  10     1878.25     1564.46    408.06 o 
   4  34  10     1267.09      934.26    510.95 o 
  -5  35  10     1147.74     1876.87    450.19 o 
  -4  35  10      535.16     1081.98    404.33 o 
  -3  35  10     8822.72     8239.27    567.08 o 
  -2  35  10     6728.93     6063.27    738.58 o 
  -1  35  10    14594.62    14972.74    923.38 o 
   0  35  10     6544.60     7240.41    770.62 o 
   1  35  10     2957.95     3334.15    543.39 o 
   2  35  10     6424.96     7333.16    769.01 o 
   3  35  10       25.97      399.08    300.68 o 
   4  35  10      439.47      629.12    503.51 o 
  -4  36  10      410.00     1211.16    453.75 o 
  -3  36  10    14559.88    14126.02    811.42 o 
  -2  36  10      174.17      523.27    443.68 o 
  -1  36  10     5470.56     6157.84    722.04 o 
   0  36  10     7509.68     7695.43    791.81 o 
   1  36  10      750.23      399.84    297.00 o 
   2  36  10     8753.51     7857.28   1291.05 o 
   3  36  10      146.77      219.98    435.33 o 
  -3  37  10     4250.05     4673.28    517.89 o 
  -2  37  10        1.60      541.66    341.41 o 
  -1  37  10      383.14      672.04    331.69 o 
   0  37  10      869.92      933.59    366.14 o 
   1  37  10      347.50      415.37    316.23 o 
   2  37  10      270.44      829.44    371.38 o 
  -1  38  10     1838.90     1888.85    467.23 o 
   0  38  10      246.38     1325.37    438.44 o 
 -12   1  11     3131.14     3777.02    398.95 o 
 -11   1  11     1345.23     1506.26    204.22 o 
 -10   1  11      287.24      335.40    117.58 o 
  -9   1  11     2139.69     2376.95    167.72 o 
  -8   1  11    10436.15    10545.35    257.33 o 
  -7   1  11    15231.03    15227.24    287.09 o 
  -6   1  11    23073.53    23438.99    395.94 o 
  -5   1  11     4654.31     4666.01    152.96 o 
  -4   1  11        5.49      123.78     67.90 o 
  -3   1  11     2720.47     2885.60    127.05 o 
  -2   1  11     4281.22     3943.21    129.46 o 
  -1   1  11     8176.93     7500.80    214.43 o 
   0   1  11    10042.37     8859.51    359.84 o 
   1   1  11    23924.39    22746.87    283.62 o 
   2   1  11    13592.82    12875.67    199.96 o 
   3   1  11     1119.03     1092.70     65.57 o 
   4   1  11     5157.65     4550.79    123.00 o 
   5   1  11     8487.03     8142.38    178.59 o 
   6   1  11     8451.21     7681.77    215.64 o 
   7   1  11    19302.14    19001.81    338.56 o 
   8   1  11     1289.61     1493.36    140.07 o 
   9   1  11     1014.96      959.72    136.30 o 
  10   1  11        0.54      156.80    141.05 o 
  11   1  11      131.99      116.72    179.93 o 
 -12   2  11      583.22      819.53    273.62 o 
 -11   2  11       17.82      419.62    201.11 o 
 -10   2  11      209.53      350.13    120.15 o 
  -9   2  11      110.96        5.96    134.82 o 
  -8   2  11       10.20      203.47     98.68 o 
  -7   2  11        9.99      530.21    113.42 o 
  -6   2  11     3831.33     4973.13    200.08 o 
  -5   2  11     3410.42     2939.41    194.90 o 
  -4   2  11      737.24     2427.26    279.95 o 
  -3   2  11       25.21       98.39     52.24 o 
  -2   2  11       52.77      312.36     57.64 o 
  -1   2  11      145.04      208.03     50.30 o 
   0   2  11      656.99     1061.14     79.48 o 
   1   2  11       67.56      320.41     69.86 o 
   2   2  11       38.32      125.48     47.64 o 
   3   2  11     2671.38     2908.19     90.88 o 
   4   2  11       13.18       82.89     49.29 o 
   5   2  11     2464.50     3287.86    150.68 o 
   6   2  11     1578.03     1938.99    128.52 o 
   7   2  11       71.15     1311.15    125.75 o 
   8   2  11     2142.70     2092.83    152.07 o 
   9   2  11        2.77        2.30    130.45 o 
  10   2  11     1974.27     2024.59    185.68 o 
  11   2  11        2.34      111.03    177.34 o 
 -12   3  11     1594.30     1710.51    225.37 o 
 -11   3  11      762.54      704.92    181.40 o 
 -10   3  11      299.01      360.00    155.73 o 
  -9   3  11     1049.79     1356.84    137.63 o 
  -8   3  11     1735.30     2303.26    139.06 o 
  -7   3  11    25381.84    25749.23    399.03 o 
  -6   3  11     4389.09     4868.45    208.20 o 
  -5   3  11    16218.78    15959.27    277.13 o 
  -4   3  11     6542.84     7785.21    170.52 o 
  -3   3  11      108.84       50.83     59.43 o 
  -2   3  11    24109.18    23893.40    541.09 o 
  -1   3  11     4409.57     4594.15    125.69 o 
   0   3  11     6791.25     5642.89    132.62 o 
   1   3  11    13448.99    12640.16    195.96 o 
   2   3  11     8315.68     8274.57    161.97 o 
   3   3  11    10731.53    11113.86    194.56 o 
   4   3  11     8413.50     7494.77    180.73 o 
   5   3  11      507.68      825.08    118.91 o 
   6   3  11     4701.53     4294.09    160.95 o 
   7   3  11     2520.14     2557.24    155.07 o 
   8   3  11     6156.62     5895.02    235.80 o 
   9   3  11      596.34      506.53    142.08 o 
  10   3  11      188.03      271.71    182.86 o 
  11   3  11        1.04      -80.33    170.72 o 
 -12   4  11      617.88      657.09    174.03 o 
 -11   4  11      390.85      461.38    169.15 o 
 -10   4  11      224.73      230.78    157.92 o 
  -9   4  11        0.73      608.42    218.22 o 
  -8   4  11      779.76     1117.12    109.51 o 
  -7   4  11     3410.84     5025.16    193.23 o 
  -6   4  11        2.90      451.69    115.17 o 
  -5   4  11     1109.56     1347.75     93.96 o 
  -4   4  11      915.68     1181.49     79.36 o 
  -3   4  11      182.93      349.41     54.88 o 
  -2   4  11    10302.50    10004.47    190.04 o 
  -1   4  11      331.92      612.59     67.64 o 
   0   4  11       61.27      659.26     68.89 o 
   1   4  11     1599.34     1848.99    107.72 o 
   2   4  11     3860.56     4636.96    118.34 o 
   3   4  11     3922.81     4612.93    117.06 o 
   4   4  11     1216.27     1344.19     93.97 o 
   5   4  11      110.00       97.32     81.22 o 
   6   4  11      162.77      261.30     91.83 o 
   7   4  11      755.78      914.89    132.49 o 
   8   4  11      371.24      399.89    131.04 o 
   9   4  11     2818.53     2723.16    195.11 o 
  10   4  11        4.40      104.80    140.49 o
[truncated: 425,402 more chars]
